# Supplementary material for: FMN reduces Amyloid-β toxicity in yeast by regulating redox status and cellular metabolism
Source: Nat Commun. 2020 Feb 13;11:867. doi: 10.1038/s41467-020-14525-4 (PMC7018843; doi:10.1038/s41467-020-14525-4)
Supplement: Supplementary file 3 — Supplementary Data 1 [file 41467_2020_14525_MOESM3_ESM.xlsx]

## Sheet: positive interactions
A list of the 259 positive interactions derived from the nonessential array screen (p-adj < 0.05, scored ≥ 0.2).
Systematic name	Standard name	SGA score of run 1	SGA score of run 2
YLR342W	FKS1	1.09068	0.73212
YNL198C	YNL198C	0.90669	0.85835
YLR257W	YLR257W	0.88357	0.2373
YGL218W	YGL218W	0.86811	0.64932
YPL180W	TCO89	0.85281	0.24264
YBR267W	REI1	0.82774	0.70471
YLR262C-A	TMA7	0.81428	0.46905
YLR241W	YLR241W	0.79824	0.45768
YLR254C	NDL1	0.79672	0.56293
YAL040C	CLN3	0.79553	0.29031
YCR028C-A	RIM1	0.73408	0.25156
YOR039W	CKB2	0.71189	0.62188
YOR120W	GCY1	0.70951	0.32261
YOL004W	SIN3	0.705	0.52268
YLR253W	YLR253W	0.69985	0.40826
YOL050C	YOL050C	0.69506	0.52674
YCR073W-A	SOL2	0.69045	0.22119
YNL141W	AAH1	0.68419	0.22377
YMR096W	SNZ1	0.6761	0.36157
YDR207C	UME6	0.67508	0.36616
YJR145C	RPS4A	0.65957	0.47466
YLR239C	LIP2	0.65952	0.52881
YMR143W	RPS16A	0.65905	0.43626
YBL069W	AST1	0.6493	0.23466
YNL302C	RPS19B	0.63942	0.80723
YOR008C	SLG1	0.63657	0.56011
YMR116C	ASC1	0.63201	0.71916
YPR052C	NHP6A	0.63175	0.57009
YLR426W	TDA5	0.61605	0.52587
YLR263W	RED1	0.61584	0.52679
YBR194W	AIM4	0.6146	0.52669
YMR273C	ZDS1	0.61058	0.47347
YCR101C	YCR101C	0.59715	0.20058
YGL024W	YGL024W	0.59405	0.81515
YDL001W	RMD1	0.58604	0.43851
YML030W	RCF1	0.58439	0.43083
YDL104C	QRI7	0.57658	0.41221
YNL311C	SKP2	0.55291	0.28982
YML007W	YAP1	0.55145	0.29025
YBR103W	SIF2	0.54864	0.33588
YGL115W	SNF4	0.54834	1.20994
YEL033W	MTC7	0.54632	0.42702
YDR174W	HMO1	0.54542	0.38016
YLR018C	POM34	0.54537	0.22724
YBR095C	RXT2	0.54264	0.31753
YLR164W	SHH4	0.54196	0.214
YCR095C	OCA4	0.53773	0.71927
YOR334W	MRS2	0.53719	0.49059
YML021C	UNG1	0.5337	0.36948
YBL068W	PRS4	0.53206	0.3379
YLR258W	GSY2	0.52305	0.38616
YDL013W	SLX5	0.51391	0.43491
YMR247C	RKR1	0.51327	0.49651
YLR247C	IRC20	0.51232	0.51081
YBR214W	SDS24	0.51226	0.25584
YJL175W	YJL175W	0.50961	1.09823
YMR219W	ESC1	0.5084	0.4574
YNL135C	FPR1	0.50336	0.61593
YOL029C	YOL029C	0.50332	0.31174
YGL019W	CKB1	0.50171	0.38605
YDR378C	LSM6	0.49487	0.61186
YBR058C	UBP14	0.49104	0.30103
YOR125C	CAT5	0.4751	0.47374
YML131W	YML131W	0.47364	0.36099
YGL094C	PAN2	0.47115	0.24903
YHL025W	SNF6	0.47101	0.83429
YEL056W	HAT2	0.47076	0.35316
YML009C	MRPL39	0.46992	0.20361
YBR217W	ATG12	0.46765	0.52616
YBR148W	YSW1	0.46702	0.47285
YDL182W	LYS20	0.46596	0.2381
YOL068C	HST1	0.46439	0.43406
YGR058W	PEF1	0.45619	0.21996
YCR071C	IMG2	0.45549	0.46903
YBR238C	YBR238C	0.45163	0.6518
YMR054W	STV1	0.44981	0.28847
YMR132C	JLP2	0.44952	0.30637
YCR033W	SNT1	0.44756	0.85725
YNL130C	CPT1	0.44117	0.62886
YBR131W	CCZ1	0.43785	0.27444
YNL292W	PUS4	0.43708	0.258
YIL112W	HOS4	0.43703	0.78997
YNL145W	MFA2	0.43458	0.57719
YLR255C	YLR255C	0.43379	0.47724
YOR297C	TIM18	0.43087	0.24198
YBR048W	RPS11B	0.42658	0.60295
YER129W	SAK1	0.42509	0.26933
YNL037C	IDH1	0.42233	0.76278
YJR011C	YJR011C	0.41816	0.37907
YPL272C	YPL272C	0.41786	0.30755
YDR346C	SVF1	0.41753	0.5507
YOR026W	BUB3	0.4175	0.46909
YDL083C	RPS16B	0.41135	0.44653
YPR053C	YPR053C	0.41129	0.4062
YBR044C	TCM62	0.4072	0.37286
YKL006W	RPL14A	0.4051	0.26491
YML101C	CUE4	0.39913	0.3282
YPR129W	SCD6	0.39868	0.40192
YDR392W	SPT3	0.39621	0.34092
YCR065W	HCM1	0.39593	0.52832
YOR041C	YOR041C	0.39552	0.28621
YMR161W	HLJ1	0.39384	0.98794
YOL017W	ESC8	0.39328	0.30313
YNL299W	TRF5	0.39148	0.26268
YNL144C	YNL144C	0.38947	0.23602
YOR012W	YOR012W	0.38486	0.53392
YBR128C	ATG14	0.38396	0.29809
YDR184C	ATC1	0.38343	0.22668
YPR200C	ARR2	0.38342	0.22658
YOR182C	RPS30B	0.38241	0.25495
YBL067C	UBP13	0.38216	0.86602
YNL325C	FIG4	0.37412	0.51531
YLR059C	REX2	0.37304	0.23273
YEL057C	YEL057C	0.37161	0.21654
YOR360C	PDE2	0.37126	0.3979
YNL140C	YNL140C	0.37057	0.48321
YHL005C	YHL005C	0.37046	0.21128
YOR225W	YOR225W	0.36799	0.25798
YER074W	RPS24A	0.36727	0.28778
YPL205C	YPL205C	0.36676	0.21758
YBR181C	RPS6B	0.36634	0.31122
YDR447C	RPS17B	0.3663	0.23761
YKR028W	SAP190	0.3654	0.48996
YMR204C	INP1	0.36459	0.43357
YNR055C	HOL1	0.36289	0.59513
YPR126C	YPR126C	0.36099	0.48814
YJL169W	YJL169W	0.36085	0.46873
YOR029W	YOR029W	0.35829	0.28867
YOL160W	YOL160W	0.35678	0.25944
YNL334C	SNO2	0.35473	0.36969
YGL173C	XRN1	0.35318	0.73993
YLL053C	YLL053C	0.35167	0.27567
YMR190C	SGS1	0.34814	0.23582
YJR074W	MOG1	0.34786	0.64356
YLR199C	PBA1	0.34724	0.22967
YJL124C	LSM1	0.34606	0.39328
YJL115W	ASF1	0.34542	0.635
YGR079W	YGR079W	0.34191	0.24662
YMR004W	MVP1	0.34123	0.32775
YLL045C	RPL8B	0.34097	0.23291
YPL139C	UME1	0.3408	0.30262
YGL179C	TOS3	0.34077	0.38102
YBL095W	YBL095W	0.33933	0.80651
YOR123C	LEO1	0.33918	0.61602
YFR021W	ATG18	0.33851	0.56147
YBR213W	MET8	0.33824	0.20516
YEL052W	AFG1	0.3375	0.45859
YMR230W	RPS10B	0.3367	0.21595
YOL114C	YOL114C	0.33621	0.6173
YMR039C	SUB1	0.33621	0.36103
YLR236C	YLR236C	0.33601	0.32034
YKR093W	PTR2	0.33485	0.53432
YLL009C	COX17	0.33406	0.46868
YLR251W	SYM1	0.33338	0.40578
YDL156W	CMR1	0.33124	0.30021
YBR061C	TRM7	0.32918	0.31992
YLR123C	YLR123C	0.32837	0.2014
YKL053C-A	MDM35	0.32709	0.29717
YER042W	MXR1	0.32498	0.4004
YOR246C	ENV9	0.32297	0.24603
YGL253W	HXK2	0.32229	0.2085
YDR144C	MKC7	0.32211	0.26534
YMR034C	YMR034C	0.3214	0.40483
YMR179W	SPT21	0.3208	0.81024
YML067C	ERV41	0.31188	0.21209
YMR075W	RCO1	0.31165	0.2072
YFR035C	YFR035C	0.30833	0.43523
YGR288W	MAL13	0.30741	0.44698
YOR195W	SLK19	0.30579	0.21818
YDL059C	RAD59	0.3021	0.31838
YBL010C	YBL010C	0.29931	0.33261
YMR186W	HSC82	0.29647	0.43904
YDR025W	RPS11A	0.29452	0.38219
YKL156W	RPS27A	0.29402	0.38171
YLR133W	CKI1	0.29306	0.33117
YMR115W	MGR3	0.28466	0.33384
YBL021C	HAP3	0.28094	0.38039
YPL052W	OAZ1	0.28033	0.33208
YER174C	GRX4	0.27922	0.43537
YGR212W	SLI1	0.27681	0.33402
YLR205C	HMX1	0.27664	0.2466
YML068W	ITT1	0.27466	0.37124
YMR126C	DLT1	0.27424	0.46977
YNR031C	SSK2	0.27189	0.24755
YKL121W	DGR2	0.26963	0.6153
YCR102W-A	YCR102W-A	0.26941	0.2332
YCR059C	YIH1	0.26656	0.31823
YOR037W	CYC2	0.26566	0.35126
YLL006W	MMM1	0.26537	0.3732
YDR445C	YDR445C	0.26428	0.23816
YDL094C	YDL094C	0.2623	0.21809
YLR402W	YLR402W	0.26202	0.37736
YNL336W	COS1	0.26181	0.37779
YPL239W	YAR1	0.2612	0.34496
YCL011C	GBP2	0.26104	0.5954
YKR029C	SET3	0.25777	0.34303
YOL098C	YOL098C	0.25774	0.32415
YLL044W	YLL044W	0.25762	0.27252
YIL135C	VHS2	0.25753	0.39535
YBR144C	YBR144C	0.25673	0.41442
YDL010W	GRX6	0.25494	0.27092
YDR463W	STP1	0.25462	0.3648
YPL162C	YPL162C	0.25185	0.32286
YDL216C	RRI1	0.25181	0.20227
YMR215W	GAS3	0.25116	0.25138
YPR191W	QCR2	0.24912	0.22855
YBR010W	HHT1	0.24885	0.21187
YDR512C	EMI1	0.24851	0.26068
YLR180W	SAM1	0.24749	0.4156
YHR203C	RPS4B	0.24425	0.36765
YGL077C	HNM1	0.24302	0.24038
YML102W	CAC2	0.24264	0.45619
YAL018C	YAL018C	0.24064	0.33562
YBR075W	YBR075W	0.24042	0.27724
YER116C	SLX8	0.23879	0.57975
YMR174C	PAI3	0.23826	0.62918
YNR012W	URK1	0.23764	0.236
YNL057W	YNL057W	0.23726	0.29034
YCR022C	YCR022C	0.23641	0.39301
YBR277C	YBR277C	0.23583	0.33749
YAL068C	PAU8	0.2344	0.58669
YBL011W	SCT1	0.2343	0.41136
YOL086C	ADH1	0.23363	0.28632
YPL229W	YPL229W	0.23042	0.30947
YIR039C	YPS6	0.23033	0.23693
YFR031C-A	RPL2A	0.23012	0.27861
YBL009W	ALK2	0.22972	0.30811
YDR239C	YDR239C	0.22898	0.28148
YKL005C	BYE1	0.22694	0.32807
YDR225W	HTA1	0.22591	0.26467
YBR078W	ECM33	0.22585	0.24459
YNL315C	ATP11	0.22391	0.25817
YGR061C	ADE6	0.22214	0.2914
YMR121C	RPL15B	0.22175	0.30555
YER061C	CEM1	0.22078	0.4026
YLR375W	STP3	0.21942	0.33358
YKR047W	YKR047W	0.2187	0.47854
YDL161W	ENT1	0.21837	0.54616
YNL300W	TOS6	0.21739	0.23083
YNL338W	YNL338W	0.21714	0.34255
YGL031C	RPL24A	0.21558	0.24035
YIL090W	ICE2	0.21484	0.58323
YGR231C	PHB2	0.21119	0.42906
YGL023C	PIB2	0.21031	0.31261
YLR030W	YLR030W	0.21024	0.34836
YDR083W	RRP8	0.20952	0.71717
YIL045W	PIG2	0.2079	0.27156
YOL067C	RTG1	0.20689	0.3522
YOR193W	PEX27	0.20683	0.43318
YMR056C	AAC1	0.20683	0.33139
YDL177C	YDL177C	0.20495	0.52967
YGL222C	EDC1	0.204	0.23964
YLR216C	CPR6	0.20309	0.45509
YBR235W	VHC1	0.20241	0.69467
YPR127W	YPR127W	0.2023	0.23056
YKL087C	CYT2	0.20215	0.36976
YGR228W	YGR228W	0.20206	0.4884
YIL036W	CST6	0.20159	0.26182
YGR279C	SCW4	0.20127	0.3886

## Sheet: negative interactions
A list of the 229 negative interactions derived from the nonessential array screen (p-adj < 0.05, scored ≤ -0.2).
Systematic name	Standard name	SGA score of run 1	SGA score of run 2
YJR117W	STE24	-1.11066	-1.13209
YHR079C	IRE1	-1.05075	-1.00448
YOR070C	GYP1	-1.04228	-0.8868
YGL027C	CWH41	-0.96481	-0.68723
YOL031C	SIL1	-0.96232	-0.60285
YML034W	SRC1	-0.95398	-0.80891
YBR245C	ISW1	-0.94185	-0.51151
YDR389W	SAC7	-0.92402	-0.6743
YFL031W	HAC1	-0.90407	-1.00531
YBR229C	ROT2	-0.89499	-1.12133
YFL032W	YFL032W	-0.8798	-0.88502
YOR085W	OST3	-0.86195	-0.62108
YKL048C	ELM1	-0.86161	-0.84419
YBL007C	SLA1	-0.84536	-0.69751
YNR051C	BRE5	-0.83509	-0.78039
YMR139W	RIM11	-0.82316	-0.87992
YHR030C	SLT2	-0.81488	-0.7661
YJR075W	HOC1	-0.81065	-0.80791
YDR245W	MNN10	-0.77917	-1.00354
YNL322C	KRE1	-0.77602	-0.91149
YKL041W	VPS24	-0.76253	-0.8072
YNL032W	SIW14	-0.75943	-0.79658
YNL077W	APJ1	-0.74388	-0.83075
YDR414C	ERD1	-0.74373	-0.58485
YER177W	BMH1	-0.74127	-0.88008
YNL291C	MID1	-0.73115	-0.91904
YDL002C	NHP10	-0.72558	-0.38565
YML035C-A	YML035C-A	-0.72513	-0.60921
YFL013C	IES1	-0.72251	-0.41842
YLR262C	YPT6	-0.7148	-0.91516
YMR264W	CUE1	-0.71169	-0.67704
YBR082C	UBC4	-0.69969	-0.26646
YNL307C	MCK1	-0.6992	-0.67942
YML033W	YML033W	-0.69703	-0.48877
YFR040W	SAP155	-0.68304	-0.7216
YKL159C	RCN1	-0.68293	-0.38991
YLR090W	XDJ1	-0.68151	-0.57318
YGL084C	GUP1	-0.67793	-0.30223
YKL212W	SAC1	-0.67586	-0.42635
YOL018C	TLG2	-0.67142	-0.76199
YMR307W	GAS1	-0.67048	-0.7471
YNL237W	YTP1	-0.66858	-0.25156
YPL089C	RLM1	-0.66723	-0.70962
YGL168W	HUR1	-0.66349	-0.26475
YBR036C	CSG2	-0.66257	-0.71109
YMR105C	PGM2	-0.66153	-0.31426
YPR173C	VPS4	-0.65972	-0.44795
YDR388W	RVS167	-0.65724	-0.40974
YER083C	GET2	-0.6527	-0.76267
YER164W	CHD1	-0.64631	-0.84099
YKR019C	IRS4	-0.64567	-0.39533
YBR121C	GRS1	-0.64115	-0.65864
YNL051W	COG5	-0.63275	-0.5461
YPL157W	TGS1	-0.63144	-0.41675
YJL029C	VPS53	-0.62421	-0.56912
YNR024W	MPP6	-0.61493	-0.31335
YOL001W	PHO80	-0.61358	-0.30834
YPL057C	SUR1	-0.61255	-0.23091
YMR022W	UBC7	-0.61137	-0.48175
YGR166W	TRS65	-0.60987	-0.36035
YCL010C	SGF29	-0.60833	-0.89715
YML071C	COG8	-0.60391	-0.45606
YER151C	UBP3	-0.59217	-0.77557
YNL027W	CRZ1	-0.5916	-0.32549
YGR105W	VMA21	-0.58905	-0.2549
YJR010C-A	SPC1	-0.58043	-0.78836
YCL001W	RER1	-0.57879	-0.63502
YAL011W	SWC3	-0.57312	-0.21497
YMR052C-A	YMR052C-A	-0.57038	-0.37913
YAL053W	FLC2	-0.56341	-0.50449
YGR217W	CCH1	-0.55698	-0.54232
YBR015C	MNN2	-0.55478	-0.49727
YLR039C	RIC1	-0.55415	-0.45082
YAL058W	CNE1	-0.5453	-0.50009
YDR173C	ARG82	-0.54331	-0.70345
YIL076W	SEC28	-0.52244	-0.41112
YMR202W	ERG2	-0.5222	-0.28329
YBR162W-A	YSY6	-0.52099	-0.68515
YDR077W	SED1	-0.51945	-0.40998
YGL081W	YGL081W	-0.5189	-0.36418
YBL051C	PIN4	-0.51772	-0.33225
YDL191W	RPL35A	-0.51633	-0.36794
YDL232W	OST4	-0.513	-0.61528
YGR135W	PRE9	-0.50938	-0.46336
YLR261C	YLR261C	-0.50341	-0.73883
YNL106C	INP52	-0.50153	-0.26441
YNL227C	JJJ1	-0.49894	-0.25522
YJL004C	SYS1	-0.49646	-0.32955
YDL062W	YDL062W	-0.49255	-0.52204
YLR173W	YLR173W	-0.49162	-0.27254
YMR073C	IRC21	-0.48541	-0.2494
YDR310C	SUM1	-0.48427	-0.50816
YJR060W	CBF1	-0.48052	-0.52251
YPR040W	TIP41	-0.47765	-0.4163
YDR335W	MSN5	-0.47404	-0.4314
YGL046W	YGL046W	-0.46723	-0.215
YML097C	VPS9	-0.46525	-0.44755
YMR224C	MRE11	-0.46235	-0.41477
YPL090C	RPS6A	-0.45355	-0.42941
YOR003W	YSP3	-0.45211	-0.38447
YFL036W	RPO41	-0.44732	-0.61245
YPR121W	THI22	-0.44156	-0.2541
YGL005C	COG7	-0.43615	-0.43644
YBR164C	ARL1	-0.43479	-0.20447
YPL051W	ARL3	-0.4334	-0.56525
YDR108W	TRS85	-0.43282	-0.46815
YNL246W	VPS75	-0.4292	-0.21108
YML055W	SPC2	-0.41225	-0.4518
YDR099W	BMH2	-0.40796	-0.44972
YMR214W	SCJ1	-0.40733	-0.65517
YDR080W	VPS41	-0.40696	-0.37587
YDR049W	VMS1	-0.40069	-0.23095
YKR020W	VPS51	-0.39822	-0.5442
YKR001C	VPS1	-0.39775	-0.45977
YBR082C	UBC4	-0.38963	-0.26646
YOL106W	YOL106W	-0.38663	-0.52723
YGL167C	PMR1	-0.38497	-0.62689
YGL110C	CUE3	-0.38479	-0.28558
YKL101W	HSL1	-0.38245	-0.67572
YEL061C	CIN8	-0.38241	-0.83912
YCR076C	FUB1	-0.37994	-0.50744
YKR035C	YKR035C	-0.37227	-0.52727
YHR206W	SKN7	-0.37073	-0.93344
YIL153W	RRD1	-0.36914	-0.44105
YCR081W	SRB8	-0.36768	-0.59128
YML117W	NAB6	-0.36201	-0.71058
YBL008W	HIR1	-0.36068	-0.31062
YDR455C	YDR455C	-0.36066	-0.24651
YOR084W	LPX1	-0.36015	-0.25297
YPL080C	YPL080C	-0.35581	-0.21133
YCR063W	BUD31	-0.3521	-0.61496
YOL048C	RRT8	-0.35189	-0.33136
YNL041C	COG6	-0.34898	-0.43293
YNL021W	HDA1	-0.34122	-0.26098
YPR021C	AGC1	-0.3379	-0.22662
YGL043W	DST1	-0.33644	-0.23688
YGR196C	FYV8	-0.3358	-0.38023
YMR272C	SCS7	-0.33448	-0.33664
YKR035W-A	DID2	-0.33363	-0.26913
YMR086C-A	YMR086C-A	-0.33162	-0.31269
YNL296W	YNL296W	-0.32909	-0.23626
YGR188C	BUB1	-0.32871	-0.59198
YGL203C	KEX1	-0.3248	-0.24467
YNR005C	YNR005C	-0.32394	-0.46184
YBL083C	YBL083C	-0.32301	-0.40081
YIR023W	DAL81	-0.31974	-0.67489
YKL131W	YKL131W	-0.31868	-0.32059
YDR372C	VPS74	-0.31727	-0.2345
YJL123C	MTC1	-0.31288	-0.2318
YKL158W	YKL158W	-0.31159	-0.56249
YOL013C	HRD1	-0.30903	-0.55522
YKL176C	LST4	-0.30637	-0.50129
YDR382W	RPP2B	-0.3059	-0.2112
YPL022W	RAD1	-0.30557	-0.25453
YML013W	UBX2	-0.30245	-0.408
YPL177C	CUP9	-0.29979	-0.47715
YJL187C	SWE1	-0.29782	-0.91711
YKL023W	YKL023W	-0.29602	-0.3018
YBR205W	KTR3	-0.2947	-0.27552
YOR165W	SEY1	-0.29438	-0.29221
YBR062C	YBR062C	-0.29436	-0.20393
YLR111W	YLR111W	-0.29159	-0.3526
YOR092W	ECM3	-0.2908	-0.38124
YDR153C	ENT5	-0.28945	-0.31371
YMR100W	MUB1	-0.28886	-0.41818
YGR078C	PAC10	-0.28704	-0.57799
YJR070C	LIA1	-0.28689	-0.29151
YCR088W	ABP1	-0.28539	-0.2171
YJL188C	YJL188C	-0.28344	-0.75118
YMR102C	YMR102C	-0.28236	-0.30791
YDR199W	YDR199W	-0.28214	-0.27342
YBR274W	CHK1	-0.27986	-0.25833
YNL004W	HRB1	-0.27685	-0.2384
YBR188C	NTC20	-0.27437	-0.41714
YNL266W	YNL266W	-0.27085	-1.07298
YOR035C	SHE4	-0.27004	-0.50815
YGR085C	RPL11B	-0.26693	-0.2775
YOR171C	LCB4	-0.26284	-0.29732
YOR126C	IAH1	-0.26256	-0.39863
YGR163W	GTR2	-0.26141	-0.46358
YDR318W	MCM21	-0.26006	-0.27352
YEL031W	SPF1	-0.26001	-0.38695
YOR166C	SWT1	-0.25634	-0.30778
YER005W	YND1	-0.25555	-0.21011
YLR065C	ENV10	-0.25509	-0.2061
YDR135C	YCF1	-0.25403	-0.30025
YPL079W	RPL21B	-0.2534	-0.39705
YLR330W	CHS5	-0.25325	-0.3209
YNL228W	YNL228W	-0.2483	-0.21425
YEL037C	RAD23	-0.2455	-0.78394
YLR344W	RPL26A	-0.24536	-0.44764
YNR065C	YNR065C	-0.24347	-0.33161
YPL161C	BEM4	-0.24238	-0.28546
YOL036W	YOL036W	-0.24169	-0.26312
YER101C	AST2	-0.2415	-0.31882
YLR268W	SEC22	-0.24002	-0.23476
YOR208W	PTP2	-0.23977	-0.36882
YOR030W	DFG16	-0.23956	-0.46328
YLR119W	SRN2	-0.23817	-0.36275
YLR427W	MAG2	-0.23766	-0.32238
YDL040C	NAT1	-0.23757	-0.24819
YBR264C	YPT10	-0.23644	-0.20097
YKL221W	MCH2	-0.23426	-0.28769
YDR320C	SWA2	-0.23205	-0.8005
YDL172C	YDL172C	-0.23149	-0.21008
YHR097C	YHR097C	-0.23086	-0.64171
YER033C	ZRG8	-0.23066	-0.4045
YBR033W	EDS1	-0.23053	-0.23322
YGL062W	PYC1	-0.2304	-0.37021
YJL049W	YJL049W	-0.23027	-0.4602
YDL071C	YDL071C	-0.23023	-0.57813
YDL036C	PUS9	-0.22877	-0.35145
YDL112W	TRM3	-0.22833	-0.27509
YOR109W	INP53	-0.22704	-0.34026
YLR128W	DCN1	-0.22689	-0.2657
YJR024C	MDE1	-0.22505	-0.26689
YGR086C	PIL1	-0.22345	-0.29552
YCL062W	YCL062W	-0.22134	-0.21352
YPL179W	PPQ1	-0.21952	-0.28773
YGL133W	ITC1	-0.21546	-0.24108
YPR032W	SRO7	-0.21432	-0.49361
YLL013C	PUF3	-0.21363	-0.24003
YLL024C	SSA2	-0.21086	-0.25489
YOL088C	MPD2	-0.20841	-0.23905
YDR535C	YDR535C	-0.20797	-0.22646
YNL191W	DUG3	-0.20589	-0.55468
YGR168C	YGR168C	-0.2047	-0.47811
YHR178W	STB5	-0.20313	-0.41033
YLR154C	RNH203	-0.20069	-0.34013
