# Supplementary material for: FMN reduces Amyloid-β toxicity in yeast by regulating redox status and cellular metabolism
Source: Nat Commun. 2020 Feb 13;11:867. doi: 10.1038/s41467-020-14525-4 (PMC7018843; doi:10.1038/s41467-020-14525-4)
Supplement: Supplementary file 4 — Supplementary Data 2 [file 41467_2020_14525_MOESM4_ESM.xlsx]

## Sheet: positive interactions
A list of the 253 positive interactions derived from the essential array screen (p-adj < 0.05, scored ≥ 0.2).
Systematic name	Standard name	SGA score of run 1	SGA score of run 2
YBR055C	PRP6	1.34169	1.29095
YOR204W	DED1	1.30518	0.49633
YIL143C	SSL2	0.96557	0.31841
YLR298C	YHC1	0.92707	1.40004
YLR193C	UPS1	0.92199	0.70437
YML069W	POB3	0.87428	0.69526
YDR392W	SPT3	0.86807	0.62415
YPR161C	SGV1	0.86007	0.7866
YML105C	SEC65	0.85225	0.53177
YOR057W	SGT1	0.84814	0.87641
YGL093W	SPC105	0.84489	0.70969
YBR195C	MSI1	0.82501	0.44337
YKL088W	CAB3	0.822	0.6663
YDR378C	LSM6	0.7934	0.52542
YDL033C	SLM3	0.77633	0.74907
YJR045C	SSC1	0.7564	0.60549
YOR249C	APC5	0.75424	0.70874
YOR151C	RPB2	0.75354	0.52493
YOR262W	YOR262W	0.74996	0.58147
YOR122C	PFY1	0.74506	0.60642
YGL113W	SLD3	0.71539	0.57842
YKL104C	GFA1	0.71109	0.61374
YBL034C	STU1	0.70736	1.06665
YLR100W	ERG27	0.70669	0.66093
YJL085W	EXO70	0.70486	0.554
YPL174C	NIP100	0.70017	0.78463
YDL132W	CDC53	0.69695	0.52749
YHR107C	CDC12	0.69154	0.67455
YNR026C	SEC12	0.69063	0.56392
YCR002C	CDC10	0.68914	0.4936
YBR253W	SRB6	0.67267	0.5082
YDR150W	NUM1	0.67057	0.49028
YNL282W	POP3	0.66743	0.42375
YLL036C	PRP19	0.66676	0.2146
YJL072C	PSF2	0.65745	0.5673
YDR064W	RPS13	0.65344	0.49422
YHR088W	RPF1	0.6527	0.44433
YGR140W	CBF2	0.64471	0.56197
YDR437W	GPI19	0.64165	1.04883
YDR168W	CDC37	0.63639	0.50181
YIL040W	APQ12	0.63606	0.43287
YKL089W	MIF2	0.63418	0.68297
YDR478W	SNM1	0.6302	0.75447
YDL193W	NUS1	0.62699	0.40775
YEL055C	POL5	0.62461	0.20896
YOR254C	SEC63	0.62338	0.60207
YER093C	TSC11	0.62095	0.32758
YDL014W	NOP1	0.61625	0.26936
YDR083W	RRP8	0.61303	0.682
YNL181W	YNL181W	0.61221	0.40504
YFL034C-B	MOB2	0.60501	0.49868
YGR158C	MTR3	0.60319	0.69326
YBR131W	CCZ1	0.60243	0.60815
YML001W	YPT7	0.60226	0.64498
YDL028C	MPS1	0.60116	0.75762
YDR052C	DBF4	0.59711	0.28497
YGR005C	TFG2	0.59521	0.40518
YLR045C	STU2	0.58492	0.60046
YDR512C	EMI1	0.57516	0.50843
YNL064C	YDJ1	0.56919	0.82362
YMR168C	CEP3	0.56849	0.58798
YGR156W	PTI1	0.5648	0.47606
YDL105W	NSE4	0.56365	0.284
YBR160W	CDC28	0.56324	0.44052
YPL063W	TIM50	0.55942	0.27014
YHR083W	SAM35	0.55918	0.67035
YFL009W	CDC4	0.55578	0.40311
YEL026W	SNU13	0.55302	0.64328
YMR112C	MED11	0.5528	0.74769
YJR076C	CDC11	0.55091	0.39723
YDR044W	HEM13	0.54718	0.30739
YGL130W	CEG1	0.54625	0.62401
YKL154W	SRP102	0.5409	0.55901
YGR013W	SNU71	0.54047	0.55726
YGR140W	CBF2	0.53694	0.34533
YMR075W	RCO1	0.52662	0.61066
YDR276C	PMP3	0.52616	0.47608
YLR293C	GSP1	0.52424	0.36675
YGL245W	GUS1	0.52215	0.4838
YNR011C	PRP2	0.52036	0.33185
YIL115C	NUP159	0.51366	0.59935
YDR228C	PCF11	0.51366	0.38169
YOR370C	MRS6	0.51238	0.22439
YKL024C	URA6	0.50755	0.35959
YOL069W	NUF2	0.50655	0.68416
YOR326W	MYO2	0.50307	0.34509
YLR103C	CDC45	0.50174	0.76791
YOR143C	THI80	0.50023	0.57098
YMR033W	ARP9	0.49888	0.3722
YPL204W	HRR25	0.49819	0.82365
YMR049C	ERB1	0.4971	0.2464
YGR101W	PCP1	0.49659	0.20887
YDR228C	PCF11	0.49617	0.30557
YLR115W	CFT2	0.4937	0.25757
YNL001W	DOM34	0.49244	0.39943
YLR191W	PEX13	0.48946	0.64699
YDR373W	FRQ1	0.48914	0.57239
YPL266W	DIM1	0.48759	0.3398
YNL075W	IMP4	0.48719	0.35538
YOL001W	PHO80	0.48591	0.44816
YER009W	NTF2	0.48118	0.47842
YML077W	BET5	0.47653	0.66457
YNL062C	GCD10	0.47553	0.42065
YCL059C	KRR1	0.4734	0.57076
YIL046W	MET30	0.46985	0.34923
YOR236W	DFR1	0.46808	0.37606
YJL168C	SET2	0.46718	0.47448
YCR052W	RSC6	0.46629	0.52583
YLR457C	NBP1	0.46618	0.6777
YPL233W	NSL1	0.46198	0.31177
YLR229C	CDC42	0.45838	0.30022
YGL044C	RNA15	0.44611	0.4899
YNL182C	IPI3	0.43705	0.41892
YJL074C	SMC3	0.4326	0.3524
YLR452C	SST2	0.43211	0.29605
YBR123C	TFC1	0.43067	0.28067
YGL130W	CEG1	0.42871	0.56445
YCL052C	PBN1	0.42692	0.57391
YPR034W	ARP7	0.42451	0.51149
YJR074W	MOG1	0.42231	0.59652
YDR449C	UTP6	0.4215	0.27461
YDR315C	IPK1	0.41953	0.3939
YOR057W	SGT1	0.41948	0.65006
YML103C	NUP188	0.41249	0.2913
YBR265W	TSC10	0.41132	0.35292
YPL228W	CET1	0.41061	0.53527
YLR314C	CDC3	0.40996	0.90804
YLR314C	CDC3	0.40955	0.61206
YAL041W	CDC24	0.40712	0.72986
YLR367W	RPS22B	0.40694	0.36242
YPL028W	ERG10	0.40639	0.30032
YAL001C	TFC3	0.40574	0.40048
YGL061C	DUO1	0.40569	0.31792
YLR116W	MSL5	0.39995	0.52221
YML128C	MSC1	0.39789	0.38375
YBR110W	ALG1	0.39766	0.68108
YDR082W	STN1	0.39585	0.31905
YER018C	SPC25	0.39563	0.40958
YAR007C	RFA1	0.39558	0.24011
YLR197W	NOP56	0.39038	0.40384
YHR019C	DED81	0.38791	0.36182
YFL034C-B	MOB2	0.38732	0.27621
YHR007C	ERG11	0.38719	0.32024
YHR058C	MED6	0.38589	0.50691
YDR228C	PCF11	0.38321	0.37637
YPL076W	GPI2	0.38132	0.27611
YAL041W	CDC24	0.3803	0.57434
YGR081C	SLX9	0.38012	0.31268
YFL045C	SEC53	0.37972	0.39043
YGR179C	OKP1	0.37482	0.66158
YGL115W	SNF4	0.36937	0.68852
YFL039C	ACT1	0.36733	0.42754
YDR013W	PSF1	0.3655	0.26601
YDR228C	PCF11	0.3652	0.36482
YFL009W	CDC4	0.36075	0.27271
YML069W	POB3	0.35776	0.24126
YDR292C	SRP101	0.35574	0.37476
YMR168C	CEP3	0.35477	0.34063
YPL120W	VPS30	0.35297	0.54668
YOR123C	LEO1	0.35177	0.22844
YLR087C	CSF1	0.35135	0.49502
YKL172W	EBP2	0.35075	0.20722
YMR197C	VTI1	0.35001	0.225
YOL069W	NUF2	0.3495	0.26642
YEL055C	POL5	0.34823	0.44983
YGR099W	TEL2	0.34722	0.42461
YPL094C	SEC62	0.34459	0.41619
YGL098W	USE1	0.343	0.33394
YDR050C	TPI1	0.34259	0.24211
YDL213C	NOP6	0.33605	0.2492
YJL046W	AIM22	0.3332	0.29925
YMR094W	CTF13	0.33251	0.3744
YKR099W	BAS1	0.3322	0.23621
YIL106W	MOB1	0.32763	0.47045
YGL213C	SKI8	0.32759	0.27771
YBR070C	ALG14	0.32601	0.34411
YAL002W	VPS8	0.32537	0.33192
YLR222C	UTP13	0.3234	0.34615
YLR316C	TAD3	0.32207	0.4087
YCL016C	DCC1	0.32027	0.22679
YDR339C	FCF1	0.3192	0.21481
YER116C	SLX8	0.31813	0.46192
YCR077C	PAT1	0.31805	0.41078
YPL055C	LGE1	0.31731	0.21936
YPL020C	ULP1	0.31685	0.45063
YGL065C	ALG2	0.31625	0.22246
YNL091W	NST1	0.31362	0.43066
YFR028C	CDC14	0.3134	0.76857
YDL065C	PEX19	0.31012	0.27098
YBR196C	PGI1	0.30993	0.50666
YLR005W	SSL1	0.30628	0.47611
YML081C-A	ATP18	0.30477	0.46627
YGR092W	DBF2	0.30249	0.2149
YNL061W	NOP2	0.29885	0.24099
YDR004W	RAD57	0.29345	0.44282
YIL084C	SDS3	0.28958	0.21213
YDR208W	MSS4	0.28873	0.23429
YGR277C	CAB4	0.28858	0.33307
YGL219C	MDM34	0.28632	0.35653
YJL115W	ASF1	0.28629	0.32811
YDR052C	DBF4	0.28465	0.67547
YHR166C	CDC23	0.28452	0.38592
YHR122W	CIA2	0.28142	0.22313
YIL021W	RPB3	0.27807	0.2937
YMR296C	LCB1	0.27426	0.22978
YNL118C	DCP2	0.2735	0.37016
YJL035C	TAD2	0.27156	0.26013
YPR018W	RLF2	0.27114	0.29687
YBR167C	POP7	0.2698	0.20642
YKL203C	TOR2	0.26795	0.45905
YGR048W	UFD1	0.26364	0.25774
YMR013C	SEC59	0.26325	0.27568
YAL013W	DEP1	0.26049	0.42614
YDR062W	LCB2	0.25987	0.41784
YOR174W	MED4	0.25986	0.25831
YBR153W	RIB7	0.25566	0.40326
YDL103C	QRI1	0.25447	0.44863
YPR191W	QCR2	0.25428	0.63889
YJR006W	POL31	0.25233	0.56121
YPR133C	SPN1	0.25112	0.32596
YBR060C	ORC2	0.25075	0.24753
YEL055C	POL5	0.25015	0.23004
YHR189W	PTH1	0.2486	0.33831
YER008C	SEC3	0.24787	0.30652
YBR198C	TAF5	0.2478	0.33112
YDL111C	RRP42	0.24696	0.41081
YDL028C	MPS1	0.24657	0.46425
YHR066W	SSF1	0.24494	0.2497
YLR105C	SEN2	0.24483	0.33727
YPR094W	RDS3	0.24359	0.39033
YHR118C	ORC6	0.24276	0.34069
YAL011W	SWC3	0.24113	0.20348
YFR028C	CDC14	0.24043	0.20996
YOR322C	LDB19	0.23869	0.41552
YMR079W	SEC14	0.23843	0.24982
YLR218C	COA4	0.23771	0.27016
YKL049C	CSE4	0.23523	0.45632
YDL132W	CDC53	0.2352	0.52749
YGR125W	YGR125W	0.22878	0.24157
YBR193C	MED8	0.22526	0.27177
YHR191C	CTF8	0.22514	0.39528
YGL233W	SEC15	0.22366	0.23436
YNL216W	RAP1	0.22183	0.42506
YDL143W	CCT4	0.2208	0.3116
YLR319C	BUD6	0.22079	0.36646
YLR342W	FKS1	0.22045	0.36622
YPL128C	TBF1	0.22006	0.28861
YDR189W	SLY1	0.21892	0.40252
YJR112W	NNF1	0.21834	0.20434
YFR052W	RPN12	0.21147	0.22963
YDR196C	CAB5	0.20538	0.34427
YBL105C	PKC1	0.20207	0.31905
YML041C	VPS71	0.20035	0.36893

## Sheet: negative interactions
A list of the 198 negative interactions derived from the essential array screen (p-adj < 0.05, scored ≤ -0.2).
Systematic name	Standard name	SGA score of run 1	SGA score of run 2
YHR101C	BIG1	-1.37658	-1.50487
YPR181C	SEC23	-1.29003	-1.00953
YOR070C	GYP1	-1.21345	-0.92509
YFL034C-B	MOB2	-1.19625	-1.16611
YDL126C	CDC48	-1.15165	-1.08538
YHR030C	SLT2	-1.12985	-1.02721
YBR160W	CDC28	-1.12533	-1.00225
YMR298W	LIP1	-1.06506	-0.82478
YDR245W	MNN10	-1.05474	-0.9075
YOR336W	KRE5	-0.99546	-0.9565
YBL105C	PKC1	-0.94206	-0.8495
YFL039C	ACT1	-0.93095	-0.80636
YLL031C	GPI13	-0.9233	-1.0019
YFL031W	HAC1	-0.9218	-1.05836
YML130C	ERO1	-0.90943	-0.84514
YFL039C	ACT1	-0.90236	-0.83732
YJR065C	ARP3	-0.89349	-0.80731
YJL002C	OST1	-0.89174	-0.91563
YHR030C	SLT2	-0.88266	-1.02721
YCL010C	SGF29	-0.88228	-0.7875
YKL213C	DOA1	-0.85711	-0.92672
YDR182W	CDC1	-0.85172	-0.82142
YKL042W	SPC42	-0.84504	-0.92985
YOL102C	TPT1	-0.8362	-0.77296
YNL287W	SEC21	-0.83071	-0.76581
YDL126C	CDC48	-0.81951	-0.47708
YNL263C	YIF1	-0.80306	-1.1158
YBL040C	ERD2	-0.78012	-0.97404
YBR200W	BEM1	-0.77927	-0.85437
YBR109C	CMD1	-0.77553	-0.85291
YOR181W	LAS17	-0.7643	-0.80759
YFL039C	ACT1	-0.75976	-0.79143
YNR051C	BRE5	-0.75203	-0.70332
YDR299W	BFR2	-0.75069	-0.2275
YFL039C	ACT1	-0.72669	-0.72234
YNR035C	ARC35	-0.70903	-0.64889
YFL039C	ACT1	-0.7073	-0.66496
YGR172C	YIP1	-0.7028	-0.55418
YMR227C	TAF7	-0.6982	-0.72382
YGR113W	DAM1	-0.69663	-0.7597
YDR416W	SYF1	-0.69515	-0.34064
YGR216C	GPI1	-0.68707	-0.49667
YNL138W	SRV2	-0.68664	-0.75102
YIR006C	PAN1	-0.67533	-0.53055
YLR298C	YHC1	-0.66786	-0.24633
YPL209C	IPL1	-0.66024	-0.57182
YLR056W	ERG3	-0.64314	-0.47422
YBR198C	TAF5	-0.64253	-0.68713
YDR182W	CDC1	-0.63859	-0.76647
YJR073C	OPI3	-0.63511	-0.56686
YDL126C	CDC48	-0.62836	-0.88518
YOL018C	TLG2	-0.62453	-0.58824
YKL052C	ASK1	-0.59278	-0.65604
YER092W	IES5	-0.58951	-0.48613
YHR191C	CTF8	-0.58815	-0.59769
YML023C	NSE5	-0.58571	-0.65136
YPR178W	PRP4	-0.58385	-0.5613
YER125W	RSP5	-0.56589	-0.45042
YNL006W	LST8	-0.55467	-0.41435
YDR236C	FMN1	-0.55356	-0.65637
YFL039C	ACT1	-0.54117	-0.37893
YFL039C	ACT1	-0.5406	-0.47329
YBL105C	PKC1	-0.53962	-0.21854
YDL097C	RPN6	-0.53795	-0.45373
YFL039C	ACT1	-0.53714	-0.80832
YDR052C	DBF4	-0.53545	-0.61017
YFR028C	CDC14	-0.52965	-0.44837
YDR126W	SWF1	-0.52911	-0.38637
YLR459W	GAB1	-0.52804	-0.47712
YPR175W	DPB2	-0.52716	-0.37763
YNL067W	RPL9B	-0.52463	-0.37393
YGR278W	CWC22	-0.52175	-0.50059
YMR281W	GPI12	-0.52123	-0.40965
YDR240C	SNU56	-0.51967	-0.46004
YLR347C	KAP95	-0.51606	-0.52945
YGL055W	OLE1	-0.51118	-0.639
YDR246W	TRS23	-0.50858	-0.21101
YNL038W	GPI15	-0.50496	-0.47927
YIL118W	RHO3	-0.5044	-0.57976
YPR086W	SUA7	-0.50257	-0.34746
YGL048C	RPT6	-0.50049	-0.56121
YJL081C	ARP4	-0.49997	-0.48864
YMR213W	CEF1	-0.49975	-0.23343
YFL039C	ACT1	-0.49941	-0.37187
YDL105W	NSE4	-0.49727	-0.47333
YDR162C	NBP2	-0.49706	-0.4182
YFL039C	ACT1	-0.49658	-0.27765
YDL105W	NSE4	-0.49599	-0.28889
YEL002C	WBP1	-0.49171	-0.70584
YDR311W	TFB1	-0.47621	-0.59548
YGR135W	PRE9	-0.46581	-0.32972
YDR060W	MAK21	-0.46273	-0.44222
YGL091C	NBP35	-0.45742	-0.47985
YLR200W	YKE2	-0.45422	-0.35789
YDR434W	GPI17	-0.45311	-0.42627
YIR012W	SQT1	-0.45303	-0.36018
YJR017C	ESS1	-0.45232	-0.6705
YDL008W	APC11	-0.45112	-0.28187
YER125W	RSP5	-0.44368	-0.23748
YGR218W	CRM1	-0.44298	-0.5619
YGL120C	PRP43	-0.44118	-0.56804
YFL034C-B	MOB2	-0.43575	-0.47949
YNL163C	RIA1	-0.42957	-0.35108
YAL041W	CDC24	-0.42896	-0.51418
YOR085W	OST3	-0.42737	-0.52433
YNL138W	SRV2	-0.42695	-0.29642
YOR157C	PUP1	-0.42294	-0.43263
YER125W	RSP5	-0.41946	-0.41813
YNL163C	RIA1	-0.41858	-0.35108
YLR410W	VIP1	-0.41811	-0.37771
YKL078W	DHR2	-0.41263	-0.45958
YFL039C	ACT1	-0.41023	-0.47589
YJR064W	CCT5	-0.4045	-0.38194
YBR164C	ARL1	-0.4044	-0.47742
YOL139C	CDC33	-0.40401	-0.45203
YPL169C	MEX67	-0.39994	-0.47748
YGL207W	SPT16	-0.39722	-0.52055
YPL082C	MOT1	-0.39419	-0.30835
YFL013C	IES1	-0.39292	-0.34127
YFL039C	ACT1	-0.39138	-0.43449
YOR194C	TOA1	-0.38765	-0.60019
YOR204W	DED1	-0.38667	-0.7663
YLR078C	BOS1	-0.38583	-0.44984
YKL176C	LST4	-0.3853	-0.23172
YJL085W	EXO70	-0.37895	-0.47936
YLR305C	STT4	-0.37805	-0.54094
YDR356W	SPC110	-0.36989	-0.4502
YHR052W	CIC1	-0.36984	-0.47515
YKL006C-A	SFT1	-0.36634	-0.21943
YMR005W	TAF4	-0.36264	-0.23986
YBR202W	MCM7	-0.36211	-0.31468
YBL007C	SLA1	-0.35661	-0.46919
YFL034C-B	MOB2	-0.35027	-0.52413
YKR062W	TFA2	-0.34917	-0.67425
YKL144C	RPC25	-0.34912	-0.20279
YGR006W	PRP18	-0.34907	-0.31751
YKR068C	BET3	-0.34348	-0.3774
YDR145W	TAF12	-0.33955	-0.22957
YDL126C	CDC48	-0.33606	-0.35863
YJR006W	POL31	-0.3312	-0.25423
YDL126C	CDC48	-0.33116	-0.36027
YFR051C	RET2	-0.32831	-0.26269
YMR224C	MRE11	-0.3278	-0.26273
YOR020C	HSP10	-0.3183	-0.41954
YML023C	NSE5	-0.318	-0.20378
YBR109C	CMD1	-0.31005	-0.34624
YJR076C	CDC11	-0.30447	-0.5955
YDR238C	SEC26	-0.3036	-0.26039
YEL002C	WBP1	-0.30252	-0.52243
YHR107C	CDC12	-0.29575	-0.29462
YDL003W	MCD1	-0.29282	-0.29187
YIL109C	SEC24	-0.29191	-0.23338
YDR341C	YDR341C	-0.29153	-0.30988
YOR294W	RRS1	-0.29116	-0.4027
YFL039C	ACT1	-0.28789	-0.3099
YPR103W	PRE2	-0.28645	-0.34514
YGR253C	PUP2	-0.2847	-0.26113
YKL165C	MCD4	-0.28465	-0.23867
YER148W	SPT15	-0.28194	-0.22182
YDR302W	GPI11	-0.281	-0.2285
YHR191C	CTF8	-0.2809	-0.40162
YAL041W	CDC24	-0.27493	-0.22077
YLR430W	SEN1	-0.27439	-0.28356
YPR055W	SEC8	-0.27251	-0.26097
YKL042W	SPC42	-0.27116	-0.28066
YBR029C	CDS1	-0.27035	-0.30633
YER133W	GLC7	-0.26458	-0.22199
YFL039C	ACT1	-0.26317	-0.27619
YOR259C	RPT4	-0.26152	-0.42787
YBR135W	CKS1	-0.26088	-0.28978
YPR016C	TIF6	-0.25752	-0.26848
YGR172C	YIP1	-0.25536	-0.27842
YKR081C	RPF2	-0.25359	-0.35456
YMR200W	ROT1	-0.24958	-0.40489
YPR103W	PRE2	-0.24837	-0.40968
YLR430W	SEN1	-0.24739	-0.28356
YER013W	PRP22	-0.24659	-0.29252
YGL137W	SEC27	-0.24581	-0.30577
YKL060C	FBA1	-0.2403	-0.33137
YPR178W	PRP4	-0.23857	-0.26945
YMR093W	UTP15	-0.23854	-0.21977
YJR076C	CDC11	-0.23582	-0.4854
YKL145W	RPT1	-0.23122	-0.24224
YOR014W	RTS1	-0.23118	-0.27185
YBR143C	SUP45	-0.23062	-0.28296
YBL034C	STU1	-0.22928	-0.383
YML023C	NSE5	-0.22111	-0.48829
YBL105C	PKC1	-0.21603	-0.40853
YLR110C	CCW12	-0.21489	-0.2074
YIL144W	TID3	-0.21235	-0.2685
YPL160W	CDC60	-0.21002	-0.37593
YBR198C	TAF5	-0.20838	-0.20361
YOR074C	CDC21	-0.20747	-0.85979
YKR002W	PAP1	-0.20685	-0.44688
YFL039C	ACT1	-0.2053	-0.37584
YML127W	RSC9	-0.2039	-0.27143
YBR109C	CMD1	-0.20365	-0.38312
YBR102C	EXO84	-0.20187	-0.24759
