# Supplementary material for: FMN reduces Amyloid-β toxicity in yeast by regulating redox status and cellular metabolism
Source: Nat Commun. 2020 Feb 13;11:867. doi: 10.1038/s41467-020-14525-4 (PMC7018843; doi:10.1038/s41467-020-14525-4)
Supplement: Supplementary file 5 — Supplementary Data 3 [file 41467_2020_14525_MOESM5_ESM.xlsx]

## Sheet: Sheet1
Genes with significantly different expression in Aβ42 strain upon FMN supplementation
Adjusted p-value < 0.05 was used to determine significance.
Row_names	baseMean	log2FoldChange	lfcSE	stat	pvalue	padj	external_gene_name
YOR384W	498.215995109603	3.66368425248209	0.202449488287804	18.0967819848168	3.37838124008741E-73	2.06520445206543E-69	FRE5
YHL040C	645.007177328692	2.25667349522258	0.127610935393743	17.6840134292537	5.5687248894762E-70	1.7020807624684E-66	ARN1
YLR136C	667.736947058213	2.6143290767053	0.148496449286629	17.605330560188	2.2419489074639E-69	4.56834455710893E-66	TIS11
YMR058W	4802.03962662905	2.14850216081411	0.138166866712615	15.5500534385205	1.58973121592993E-54	1.98462670141479E-51	FET3
YOR178C	1159.96307910487	3.00170770886013	0.193051809826309	15.5487157129519	1.62328374072861E-54	1.98462670141479E-51	GAC1
YEL065W	450.794072532401	2.17605534393638	0.158825105172833	13.700953269122	1.0020008564084E-42	1.02087187253743E-39	SIT1
YLR058C	3471.60899146125	-2.04109536233765	0.154927759263727	-13.174497404711	1.23044102614609E-39	1.07452657040444E-36	SHM2
YBR297W	902.14140962724	1.54662132714566	0.117637751593555	13.1473213844593	1.76310335439102E-39	1.34723135067404E-36	MAL33
YOR383C	3667.11487339864	2.57656060751602	0.202998586254337	12.6925051797545	6.5070597846029E-37	4.41973960703084E-34	FIT3
YDR270W	1499.14619051124	1.56396009255894	0.12653149135752	12.3602438869539	4.28853637680618E-35	2.62158228714162E-32	CCC2
YCL026C-B	779.254000155944	1.66102847754783	0.134987366344316	12.3050661890165	8.50666650468531E-35	4.72738657664921E-32	HBN1
YOR382W	1776.02949449458	3.02431876712874	0.247059883011528	12.241237752823	1.87156495621528E-34	9.53406381445333E-32	FIT2
YER053C	1370.98083810476	1.72491372508224	0.143334998374401	12.0341420074994	2.35065084083176E-33	1.10534835307727E-30	PIC2
YGR008C	1976.34877197038	1.68997608033092	0.141184870414751	11.9699517049268	5.10583371035891E-33	2.22942581938743E-30	STF2
YPL054W	504.545073465131	1.64630655977874	0.137811010594558	11.9461177497797	6.80295582753879E-33	2.77243126491631E-30	LEE1
YPL186C	730.061320084419	2.36875005295373	0.198516947163854	11.932230909226	8.03897804246924E-33	3.0713920483509E-30	UIP4
YPR160W	2287.02920299136	2.87443696543841	0.24121531180871	11.9164780373392	9.71283203418664E-33	3.49262013088135E-30	GPH1
YHL035C	1087.98982485596	2.03851891678958	0.171370308721164	11.8954031885794	1.25047650359432E-32	4.24675714804005E-30	VMR1
YGL255W	274.117332660544	-1.99278390125382	0.167745543059826	-11.8798023774801	1.50723272683496E-32	4.84932297849586E-30	ZRT1
YLR312C	885.723539754337	1.7350427453915	0.148039196313564	11.7201578270966	1.00484618091307E-31	3.07131235196081E-29
YNR001C	5354.48156691879	1.26438275784983	0.10883102241798	11.6178524262485	3.34437478624576E-31	9.73531574681921E-29	CIT1
YNL237W	551.265626207186	1.90089805318107	0.165420524898255	11.4913071056342	1.45887632494036E-30	4.05368680652746E-28	YTP1
YOL153C	304.94141663247	2.03019489817908	0.177759955806084	11.4209912405345	3.28466026358517E-30	8.73005573534614E-28
YNL144C	865.615510619346	1.8593173232993	0.164323327134249	11.3149931645449	1.10610931293794E-29	2.81735259582901E-27
YDL079C	644.800664207592	3.05441193175784	0.272103379545781	11.2251892529102	3.06729046699627E-29	7.50013864989929E-27	MRK1
YMR189W	427.866418223333	-1.68802847112287	0.151973082826969	-11.1074174434219	1.15450264297528E-28	2.71441332942611E-26	GCV2
YGR292W	581.620868998817	3.49783275062292	0.316228535449762	11.0610914528889	1.93725637224086E-28	4.38609192722532E-26	MAL12
YFR053C	12759.0452510283	3.15974260930175	0.286796536330364	11.0173667009075	3.1514373603896E-28	6.68992658196798E-26	HXK1
YMR280C	380.151678090785	2.0354507034263	0.184759918413173	11.0167330712632	3.17369329097123E-28	6.68992658196798E-26	CAT8
YNL112W	448.406456479292	-1.89959492409597	0.174021683848187	-10.9158518759831	9.68173337480566E-28	1.97281453733957E-25	DBP2
YJL200C	4638.75224179087	-1.14313499535859	0.105949078521326	-10.7894755793321	3.85985773133723E-27	7.61139042311757E-25	ACO2
YKL029C	3132.6241497282	-1.64553512881383	0.153657037367211	-10.7091426270397	9.22118281092785E-27	1.76153407885006E-24	MAE1
YNL160W	5079.2375099833	1.40366424563105	0.131774205094984	10.6520410775332	1.70583205386774E-26	3.15992465008894E-24	YGP1
YML131W	2023.89170007005	1.3190732072062	0.124474271028194	10.5971555110166	3.07181405277967E-26	5.52294097195357E-24
YFL052W	213.494066538268	2.27272670607606	0.214855984504743	10.577907389058	3.77290515184754E-26	6.58964834092686E-24
YGL121C	331.049665665369	1.91225263997569	0.181069635527934	10.5608686647005	4.52455226532661E-26	7.68294111053932E-24	GPG1
YPR184W	1970.31320930307	2.24137956250907	0.213717655605358	10.4875732244036	9.85264631506415E-26	1.62781694389155E-23	GDB1
YLR149C	1033.55236387824	1.76665097487045	0.169105611461536	10.4470275090327	1.511896844479E-25	2.43216458165793E-23
YHR094C	984.473071440414	-2.06875278552104	0.198874345310838	-10.4023109782592	2.41991896303924E-25	3.79306785155356E-23	HXT1
YDR258C	6882.67500745383	1.05492332394002	0.102155609570124	10.3266313849938	5.34031614866399E-25	8.16133815419574E-23	HSP78
YLR327C	9111.64569539263	2.59122841195298	0.25156233883867	10.300541901126	7.00654814825013E-25	1.04465923976227E-22	TMA10
YDR277C	2692.14315283966	1.45894187053611	0.14225221976982	10.2560218244526	1.11193647938796E-24	1.58075992988339E-22	MTH1
YEL040W	3274.55276697049	-1.25278433579625	0.122125839575311	-10.2581430772781	1.08778351589535E-24	1.58075992988339E-22	UTR2
YMR081C	561.037513573824	2.78817144713902	0.272612321935828	10.2276061013682	1.49160923683527E-24	2.07231983290318E-22	ISF1
YOR389W	1015.25741459181	1.08726669220391	0.10641887584425	10.2168594018526	1.6665288170977E-24	2.26388681309294E-22
YKR075C	634.156582642208	1.35510529291099	0.134252586324456	10.0936997193933	5.89065478798432E-24	7.82816798238003E-22
YPR035W	5972.75031290879	-1.56859309870842	0.156814001625545	-10.0028892984572	1.48014288806259E-23	1.92513052653758E-21	GLN1
YMR011W	916.258517210771	1.05582573248923	0.106199165716257	9.94193998953054	2.73449032018847E-23	3.4824873598567E-21	HXT2
YGR079W	314.956516745935	-1.30892026312173	0.131803499951772	-9.93084602154477	3.05651090598975E-23	3.81315329965619E-21
YFR015C	908.140542753609	2.33911718786023	0.236354861263407	9.8966324422386	4.3052825598919E-23	5.26363845772384E-21	GSY1
YKL220C	180.689640946271	1.68697080520669	0.170513530270588	9.89347181147232	4.4434476733816E-23	5.32603835831014E-21	FRE2
YNR053C	1028.42718730714	-1.19925486858964	0.121404881621703	-9.87814371687714	5.17832409684378E-23	6.08751830846269E-21	NOG2
YHL024W	1007.21789377237	1.65705907382573	0.168476864643495	9.83552891568904	7.91505970046208E-23	9.12919999036315E-21	RIM4
YOR049C	133.234593624762	1.95340403832816	0.200632692988515	9.73622000099445	2.11267163923862E-22	2.39162254271586E-20	RSB1
YCR057C	801.023597516705	-1.26244918189918	0.130585298450622	-9.66762106361116	4.13886924261052E-22	4.60016503274147E-20	PWP2
YGR061C	2140.76804770035	-1.01055617093251	0.104586993326494	-9.66235034386931	4.35749912369456E-22	4.75667716841873E-20	ADE6
YBR298C	1567.87309604979	1.68935943676227	0.175246380206079	9.63991059202296	5.42351930764821E-22	5.78630848739715E-20	MAL31
YML089C	117.37170337549	2.02370737570623	0.209957353760758	9.63865918224609	5.49003586240855E-22	5.78630848739715E-20
YPR194C	1120.86157647736	-0.963658823769363	0.100571672452524	-9.58181165998081	9.53573688761613E-22	9.87999315152499E-20	OPT2
YKR076W	236.505506180893	1.64139714180098	0.171742552975722	9.5573118796773	1.20854925941782E-21	1.23131027047019E-19	ECM4
YNR034W-A	824.898440879376	2.80433638500383	0.29410961301476	9.53500416480128	1.49879552245966E-21	1.50198967685179E-19
YDL021W	489.341684719169	1.31681382671382	0.138545213941914	9.50457824740085	2.0086027361426E-21	1.98041750419995E-19	GPM2
YMR173W	2051.03397120435	1.08761750688906	0.114870890610894	9.46817336494052	2.8477990096352E-21	2.7632691025238E-19	DDR48
YMR300C	1390.14896077092	-1.18363495370909	0.125628503109957	-9.42170705220536	4.43812991051764E-21	4.23910752234286E-19	ADE4
YMR120C	4636.26138117458	-1.39149468367107	0.14773630837376	-9.41877253458038	4.56391958810927E-21	4.29219083724799E-19	ADE17
YPR026W	1056.4726669498	1.20530059756327	0.128066690690126	9.41150732534857	4.8907219192005E-21	4.52984592304131E-19	ATH1
YML091C	3686.62458895835	0.788777311350183	0.0840445824728371	9.38522493826551	6.27822878736792E-21	5.72818098166867E-19	RPM2
YFL054C	882.375248402331	1.97437177894055	0.210715315791248	9.36985416331353	7.26328158716522E-21	6.5294765209325E-19
YAR015W	1525.03960725152	-1.13462024770074	0.121871133240867	-9.30999997725688	1.27832377328878E-20	1.13252075740787E-18	ADE1
YMR196W	1872.02982440414	1.61449456800487	0.173682464270736	9.29566824597902	1.46284366756109E-20	1.27748047711442E-18
YGR289C	1149.88253839397	2.35692649098926	0.254378074687541	9.26544669340834	1.94262467848205E-20	1.67257248726208E-18	MAL11
YDR019C	694.773275041397	-1.30115229391567	0.141049495290434	-9.22479227051807	2.84111060853046E-20	2.41218182638148E-18	GCV1
YOR173W	1054.88499667634	1.95568035838451	0.216253794302831	9.04344991813587	1.51803561418548E-19	1.27119886431723E-17	DCS2
YEL039C	462.308063159317	1.85085592134111	0.204713895531148	9.0411836311302	1.54984429338463E-19	1.28029704938652E-17	CYC7
YNL142W	1652.15797738169	-1.02421507602558	0.11425774584505	-8.96407563837779	3.12894185184361E-19	2.550296205376E-17	MEP2
YLR413W	194.870370055373	-1.46514911646937	0.163637752271734	-8.95361306378961	3.44033162311495E-19	2.76720358053969E-17	INA1
YLR034C	1754.63172770123	0.881949246815189	0.0990822036993251	8.90118723531375	5.52524618863321E-19	4.3864714222227E-17	SMF3
YDR264C	2140.14909770387	0.763794980880735	0.0860128487106138	8.88001028137654	6.68541828496461E-19	5.23948230461393E-17	AKR1
YNL015W	6299.71886241519	1.16904165578787	0.131897016244232	8.86329114241043	7.76863595959646E-19	6.01135083810294E-17	PBI2
YMR181C	563.497332997843	1.27790391433833	0.145535355008911	8.7807111492605	1.62444243061133E-18	1.24127707229088E-16
YGR055W	1485.38520237866	-1.09878977454335	0.12525064478843	-8.77272748894337	1.74389725047043E-18	1.30087409947731E-16	MUP1
YKR092C	1051.11157260871	-1.30478974411415	0.148733709312308	-8.772656515776	1.74499715617765E-18	1.30087409947731E-16	SRP40
YML116W	674.192915327204	-1.15761904141015	0.1322954781754	-8.75025403268396	2.12873001428447E-18	1.5678224791953E-16	ATR1
YBR033W	340.97009019724	1.27420494208215	0.146830683316532	8.6780563387781	4.02589613811543E-18	2.92979798717853E-16	EDS1
YDR216W	699.661913220825	1.25655922496507	0.145414162378195	8.64124377168299	5.56043336109422E-18	3.99893283957282E-16	ADR1
YIL053W	1856.91628336622	-1.31392697509823	0.152081190812762	-8.63964154986073	5.63896603903689E-18	4.00825574379448E-16	GPP1
YDR516C	4625.75792919358	2.1008990591006	0.243700577178797	8.62082102316573	6.64757424948676E-18	4.67087602150719E-16	EMI2
YDL194W	429.456669798312	1.36140533708714	0.158346054428426	8.59765872917603	8.13588094637679E-18	5.6516636619547E-16	SNF3
YIL107C	937.208970119727	1.07836716344745	0.125688114067511	8.57970677217913	9.51152960361613E-18	6.4604422741006E-16	PFK26
YPR010C	2065.05494182107	-1.11215065456171	0.129625121632275	-8.57974627570032	9.50826374976162E-18	6.4604422741006E-16	RPA135
YDL204W	1910.29816449849	1.70127815976835	0.198428656769666	8.57375233731073	1.00166712524554E-17	6.72878146881974E-16	RTN2
YOR316C	2021.64358451712	0.811063178674777	0.094709508493546	8.56369325082124	1.09308415120099E-17	7.26306893075182E-16	COT1
YBR299W	202.699645456641	2.46185333111884	0.28752908827244	8.56210182388983	1.10828250011017E-17	7.28487196040159E-16	MAL32
YGL234W	3567.34287679133	-1.26937515224842	0.148950573757103	-8.52212328042737	1.56654512099898E-17	1.01875428985816E-15	ADE5.7
YPL093W	1324.60421361156	-1.25658847311133	0.147558302939105	-8.51587777903558	1.6533313507175E-17	1.06387521546695E-15	NOG1
YOR289W	766.219274048608	0.988165238875484	0.116701124214734	8.4674868860494	2.50744144040817E-17	1.59666557554324E-15
YDR222W	215.94944988432	-1.56784518805537	0.185188681059984	-8.46620419283364	2.53519558884043E-17	1.59769594170944E-15
YMR105C	2265.83905785449	2.41811077333142	0.287116186315053	8.42206357073169	3.69910244565181E-17	2.30740951533363E-15	PGM2
YKR098C	706.992152989319	1.29840356683245	0.155238321861655	8.36393714684419	6.06592437666129E-17	3.74555512267985E-15	UBP11
YLR448W	2837.10192744139	-0.868956849186544	0.103923920468986	-8.36147101904099	6.19410137867002E-17	3.78645417278099E-15	RPL6B
YDR070C	525.468632323301	1.71062541655214	0.205224946446538	8.33536783013738	7.72576349224706E-17	4.67599923050557E-15	FMP16
YHR104W	4869.58310656417	1.16148570996881	0.13942975992577	8.33025683030052	8.06671630787694E-17	4.83449380294625E-15	GRE3
YGL055W	2311.37826532146	-0.735081534104992	0.0884004788621702	-8.31535692528426	9.14765416209295E-17	5.40839108354991E-15	OLE1
YPL230W	1172.68452139542	1.86769432834437	0.22462655339879	8.31466405055224	9.20125425632572E-17	5.40839108354991E-15	USV1
YOR108W	742.446809278985	-1.06645525438124	0.128280616830018	-8.31345592759646	9.29545522824522E-17	5.41172550573933E-15	LEU9
YEL011W	896.115683648708	1.8753524188243	0.225687192239512	8.30952080273157	9.60893108521631E-17	5.5414524267856E-15	GLC3
YOR128C	1266.70958344933	-0.913400308355224	0.110066631419956	-8.29861236390685	1.05334448377785E-16	6.0178456348916E-15	ADE2
YPL123C	710.907809855457	1.14881411681226	0.138849594805908	8.27380244370276	1.29753086982914E-16	7.34426500672733E-15	RNY1
YKL217W	658.968910477978	2.06510428688905	0.250179046640109	8.25450538173873	1.52532606383098E-16	8.55442039284289E-15	JEN1
YAL017W	1490.64941183362	0.919737384499709	0.111790314935419	8.22734406850036	1.91410058589918E-16	1.06371789832742E-14	PSK1
YML100W	4935.23020748013	1.98090981257448	0.240911661539847	8.22255676588256	1.9920996027785E-16	1.09709052898964E-14	TSL1
YKR039W	1454.42682464064	-1.11628160359259	0.13579816261226	-8.2201524830632	2.03244599176636E-16	1.10931628104176E-14	GAP1
YDR447C	1447.73513719867	-0.831174780674159	0.101152820574164	-8.21702030606995	2.0862175388266E-16	1.12858830219885E-14	RPS17B
YHL015W	7883.21600458197	-0.898890958147115	0.109667519578697	-8.19651033961862	2.47466005994331E-16	1.32698218828364E-14	RPS20
YER055C	3337.92233284003	-0.923229842955105	0.112736785881995	-8.1892510570727	2.62856717185759E-16	1.39725488013613E-14	HIS1
YHR128W	1083.22627814976	-0.99412834662406	0.121568496390194	-8.1775161834135	2.89754526524566E-16	1.52193738513915E-14	FUR1
YLR345W	1634.34000899243	1.06031200181964	0.129671979267703	8.17687836499097	2.9129179463648E-16	1.52193738513915E-14
YGL229C	345.40151023651	1.21036567871895	0.148396788676304	8.15627945533991	3.45502520531351E-16	1.78987873560012E-14	SAP4
YGR243W	1134.49842364847	1.38761866220355	0.170232081947486	8.15133461524375	3.59929669856907E-16	1.84894964019771E-14	MPC3
YPL203W	1013.68164994651	0.883802992822766	0.108595899432418	8.13845640067453	4.00349163650068E-16	2.03944536449405E-14	TPK2
YKL091C	611.914480562184	1.2025736838369	0.14819635769716	8.11473171489384	4.86859208495054E-16	2.45964491035559E-14
YER056C	1320.51394693734	-1.22535839642321	0.151633929707913	-8.08103040515783	6.42217942784833E-16	3.19177096279974E-14	FCY2
YKR058W	667.036210542141	1.18167983143142	0.146220762260722	8.08147771329763	6.39866228788573E-16	3.19177096279974E-14	GLG1
YDR001C	2502.65022366988	1.04696428069246	0.129615930931189	8.07743518231782	6.61431658142422E-16	3.26075139211663E-14	NTH1
YDL169C	486.527875970661	1.21102506201638	0.150444823845648	8.04962929970162	8.30451827870294E-16	4.06124161901689E-14	UGX2
YBR050C	177.763394679135	1.33789227074422	0.167084657748865	8.00727181519639	1.17281080650779E-15	5.64519091352922E-14	REG2
YEL012W	1032.01784291378	0.866026351871554	0.108148835965463	8.00772698236082	1.16847948911596E-15	5.64519091352922E-14	UBC8
YOR120W	812.978026461784	1.75447179170894	0.219436305932463	7.99535785226406	1.2919805948549E-15	6.17021670027186E-14	GCY1
YCL035C	1904.59001615992	0.831693784285231	0.104126275154393	7.98735749504184	1.37861873550907E-15	6.53294289160228E-14	GRX1
YKL109W	3715.93994756144	1.00738207438508	0.126493305185785	7.96391613694896	1.66678243007131E-15	7.83772384232765E-14	HAP4
YDL082W	3049.85683006237	-0.86392586555895	0.109266538335097	-7.9065913382327	2.6453222667198E-15	1.23441641347009E-13	RPL13A
YLL026W	7033.3142305918	1.06430153433364	0.134733431724988	7.89931289292805	2.80445074329439E-15	1.29875813589081E-13	HSP104
YJL082W	1432.5529677027	0.999157021915178	0.126536818137693	7.89617627991822	2.87589867693825E-15	1.32183222647545E-13	IML2
YGL030W	2302.28285860462	-0.777192146893102	0.0985884845424602	-7.88319397037064	3.19117108425697E-15	1.45579319687036E-13	RPL30
YDL014W	1793.73464440194	-1.16833979626261	0.148486232370333	-7.86833753952833	3.59384855441919E-15	1.62734786764181E-13	NOP1
YLR180W	4666.16586312013	-0.848473887271449	0.107947186092017	-7.86008341660883	3.83877730756617E-15	1.72547394714353E-13	SAM1
YER145C	2433.90405883914	1.19361686859302	0.151964603906665	7.85457164305264	4.01140728051525E-15	1.78990749677297E-13	FTR1
YCR087C-A	564.881473257524	-1.12492071411488	0.143298980631548	-7.85016550122777	4.15488610376188E-15	1.84049411248525E-13
YDR210W	693.861916604779	-0.863993623617411	0.110109513597061	-7.84667550870437	4.27210735415397E-15	1.8788051982693E-13
YOR294W	584.02659562796	-1.10336060293797	0.140764429947349	-7.83834810648308	4.56511997479918E-15	1.99332702899624E-13	RRS1
YOR185C	288.040518223764	1.23888624410139	0.15833568085027	7.82442869130012	5.09967493402304E-15	2.21094417529666E-13	GSP2
YCR091W	407.908753204365	1.45482764279484	0.186012726011249	7.82111887713996	5.2355872200462E-15	2.25388342789735E-13	KIN82
YGR070W	802.46175431963	1.0540730423821	0.134925702983578	7.81224791921514	5.61769213255146E-15	2.40146517526483E-13	ROM1
YLR388W	933.637115132609	-0.859404127708641	0.110271727386841	-7.79351288017635	6.51714346329001E-15	2.76661791604804E-13	RPS29A
YHL021C	2964.92219740566	1.62549213110368	0.208969443990581	7.77861155230404	7.33248290491061E-15	3.09127365501507E-13	AIM17
YML056C	526.601158603153	-1.16888359275376	0.150334840074099	-7.77520095925623	7.53277256223979E-15	3.13387444485197E-13	IMD4
YMR131C	1233.43708707215	-1.128993837314	0.145221520162178	-7.77428742002691	7.58732893567956E-15	3.13387444485197E-13	RRB1
YPR005C	966.338770139089	0.924842787821316	0.118949338369105	7.77509820989072	7.53888941027202E-15	3.13387444485197E-13	HAL1
YPR030W	738.282528425294	1.88234130526461	0.242185296017115	7.77231870068441	7.7062259456844E-15	3.16162142321938E-13	CSR2
YBR169C	1050.65767609879	1.03283987601067	0.132942450664917	7.7690750459682	7.90613185842367E-15	3.22201227003626E-13	SSE2
YML054C	4003.48099289389	1.08460266418811	0.139920056370309	7.75158824491627	9.07502463081391E-15	3.67388248795798E-13	CYB2
YER126C	553.536470530969	-1.08900743445093	0.140634370111768	-7.74353690058446	9.66887098842847E-15	3.88854002317521E-13	NSA2
YJL103C	631.537470202557	1.07590721130881	0.138966243112271	7.74221988889477	9.76958366574175E-15	3.9033637221359E-13	GSM1
YPL248C	273.899371106048	1.2238858975538	0.158226467144031	7.7350263811409	1.03381664431507E-14	4.1037150303234E-13	GAL4
YJR070C	1935.01961566962	-1.1579448935548	0.149931676368315	-7.72315044827648	1.13489086938352E-14	4.47586315131708E-13	LIA1
YGR103W	1239.70813147239	-1.21969833260858	0.157947016087338	-7.72219927177442	1.1433944984861E-14	4.48049395464457E-13	NOP7
YMR315W	3808.70210374637	1.01529499229528	0.13151013834618	7.72027925043067	1.16075117753707E-14	4.51953627279243E-13
YLL008W	1158.64843146856	-1.17945872111528	0.153027779776979	-7.70748110463482	1.28325298557986E-14	4.96488955749981E-13	DRS1
YKL163W	1136.72300779647	1.16255753961915	0.150974678945941	7.70034781816244	1.35696359238352E-14	5.21705562279276E-13	PIR3
YDL214C	325.983111884662	2.14731870399037	0.278893218767191	7.69942960062744	1.36674944740836E-14	5.22183710750457E-13	PRR2
YDR018C	183.474082795787	1.72651444016627	0.224678887236226	7.68436438957002	1.53758448940387E-14	5.83804595262476E-13
YDR085C	977.120912766061	0.997341884376931	0.129815345295186	7.68277342026928	1.55680799856481E-14	5.87454771310288E-13	AFR1
YBR084W	1110.89777052628	-0.959839765919032	0.125086304967142	-7.6734200932002	1.67469875509221E-14	6.24233749382846E-13	MIS1
YHR141C	2539.43607416189	-0.760733956035718	0.0991331640840894	-7.67385932915878	1.66897108583334E-14	6.24233749382846E-13	RPL42B
YJR109C	2008.26973563401	-0.792471977323141	0.103473520965253	-7.65869345056167	1.87834145180941E-14	6.95897048176418E-13	CPA2
YGR248W	880.462588706767	2.0098659044341	0.262577364054102	7.65437611758485	1.9425296969265E-14	7.15342411886247E-13	SOL4
YPL017C	306.893325533446	1.43003469346835	0.186904737880185	7.65114201858851	1.99202187958523E-14	7.2917543412602E-13	IRC15
YOR091W	1326.38645834807	-0.871697432738985	0.11396388296977	-7.64889200002259	2.02718403695297E-14	7.37629524874614E-13	TMA46
YDL181W	721.336676214533	0.781143076999826	0.102181304690616	7.64467707047746	2.09470367599836E-14	7.57687785288636E-13	INH1
YBR001C	761.790304166915	0.899342448784862	0.118155216756327	7.61153399294749	2.7086163920265E-14	9.73986588497528E-13	NTH2
YIL101C	675.920427624096	1.24971476808902	0.164269583512714	7.6077064381934	2.79002662092603E-14	9.97393727118176E-13	XBP1
YLR401C	718.397458739503	-1.07014841890999	0.14083704585714	-7.59848669358987	2.99613657469696E-14	1.06484784192573E-12	DUS3
YIL133C	3168.62127535601	-0.790094473446449	0.10400344021233	-7.59681095003609	3.03517434926234E-14	1.07032501206302E-12	RPL16A
YLR258W	1446.33234748104	1.54813164715649	0.203800054749795	7.59632596299901	3.04656555044929E-14	1.07032501206302E-12	GSY2
YLL045C	5111.18126792427	-0.838254981792214	0.110366287026594	-7.59520868533183	3.07296801470756E-14	1.07343162708042E-12	RPL8B
YOL019W	2464.90994898933	-0.828587782427241	0.109181151620832	-7.58911011769495	3.22109937716826E-14	1.11878298253577E-12
YKL067W	1576.61344688773	1.03147345685775	0.136075914090083	7.58013248527519	3.45202272428575E-14	1.19221553183948E-12	YNK1
YMR291W	1742.67532329871	1.01166861531543	0.133492069943121	7.57849223363222	3.49593825475429E-14	1.20059946917489E-12	TDA1
YOR369C	3629.9427639138	-1.02275162160899	0.135009823988259	-7.57538667480923	3.58059548731321E-14	1.22280336390758E-12	RPS12
YGL205W	204.957479187199	1.31882629492179	0.17424527605605	7.56879224948144	3.76710034001036E-14	1.27691627997226E-12	POX1
YHR072W-A	988.616708470505	-0.871795625679561	0.115190115794235	-7.56831972664092	3.78082523597219E-14	1.27691627997226E-12	NOP10
YLR073C	170.913259323109	-1.34072454344	0.177338254448605	-7.56026694639968	4.0224298123522E-14	1.35105018917083E-12	RFU1
YJR115W	303.127678352038	2.0208516329215	0.2673751024551	7.5581144779958	4.08954054316393E-14	1.36608531914541E-12
YJL136C	3397.70031467562	-0.787267427635782	0.104388094888498	-7.5417357551807	4.63756739961089E-14	1.54073095183812E-12	RPS21B
YML063W	7761.373243306	-0.755002082968439	0.100322603590445	-7.52574251412618	5.24215564292033E-14	1.73217824027957E-12	RPS1B
YDR358W	593.905482417485	1.06819622155084	0.142200979269423	7.51187669057447	5.82856782600479E-14	1.91559328604125E-12	GGA1
YLR359W	1635.74764234902	-0.862568921550925	0.11536975570081	-7.47656018088345	7.62932134694064E-14	2.49401290876193E-12	ADE13
YGR194C	828.316097873369	1.25026153218807	0.167660250685974	7.45711357982994	8.84384636216629E-14	2.87566131978311E-12	XKS1
YPR145W	5165.41973309416	-0.763413582035256	0.10245516417557	-7.45119670812344	9.24973262044545E-14	2.9917256882954E-12	ASN1
YML018C	1248.97719003383	-0.899687157326297	0.12080039844923	-7.44771680289133	9.49694048278565E-14	3.05551564059309E-12
YBR191W	3798.72389716157	-0.681148027694949	0.0917217938650863	-7.4262397080551	1.11728439987843E-13	3.56984980779133E-12	RPL21A
YNR050C	3145.67112039152	-0.677608554338379	0.0912509170149624	-7.425772545686	1.12123533959747E-13	3.56984980779133E-12	LYS9
YMR031C	2434.34757067772	0.943797208283557	0.127113381004077	7.42484544765029	1.12911680604461E-13	3.5763165986273E-12	EIS1
YNL036W	1327.3894946714	-0.730426988588591	0.0984146580271353	-7.42193290340138	1.15423286815889E-13	3.63702346549242E-12	NCE103
YGR159C	873.962032414553	-1.55223602890111	0.209429591694763	-7.41173210690993	1.24660382518029E-13	3.907943170937E-12	NSR1
YMR104C	1566.3507438145	0.966870785751073	0.130476064142777	7.41033071547169	1.25984844750091E-13	3.9293130405985E-12	YPK2
YJL164C	499.827811866737	1.25226637265871	0.169205509392698	7.40086051070837	1.3530480435766E-13	4.19856989359582E-12	TPK1
YOR184W	2472.86211794803	-0.75024908915039	0.101631871191163	-7.38202574012655	1.55899042028384E-13	4.81318608040157E-12	SER1
YDL051W	798.636208340327	-0.925487000705756	0.126111405107718	-7.33864633349581	2.15764920682293E-13	6.62799477452692E-12	LHP1
YFL042C	1107.61065332817	0.698288456232333	0.0956123410460649	7.30332976467865	2.80732004060214E-13	8.58057370410045E-12
YLR297W	227.985689631859	1.20054736099471	0.164613243080154	7.29313959515477	3.02814044815034E-13	9.20946395997165E-12
YBL039C	781.486842503881	-1.37242235285095	0.188218939115759	-7.29162728946678	3.06233365949631E-13	9.2635893079985E-12	URA7
YOL053W	1114.57689200872	0.760295840365011	0.104278438278206	7.2910167520596	3.0762450998261E-13	9.2635893079985E-12	AIM39
YGR162W	3320.90330210616	-0.723505626276222	0.0992551032017546	-7.28935443052798	3.11443736531427E-13	9.33262530106182E-12	TIF4631
YER079W	530.284023359566	1.00386081045249	0.137946542396986	7.27717268594928	3.40888792056976E-13	1.01651374919234E-11
YOL058W	5867.38208991678	-1.13093151604849	0.155554092956123	-7.27034239058883	3.58577460208336E-13	1.06406990983182E-11	ARG1
YER175C	411.733673688368	0.905679655907593	0.124929896761854	7.24950295631825	4.18303831840892E-13	1.23530981837844E-11	TMT1
YOL158C	843.379741005928	1.08978420522283	0.150365239630089	7.2475806769157	4.24281736624426E-13	1.24693954614669E-11	ENB1
YHR007C	3204.18851403138	-0.596561635762946	0.082392360064987	-7.24049699865871	4.47043483182181E-13	1.30754871420702E-11	ERG11
YBL043W	514.951183966257	1.34813443577489	0.186295880890788	7.23652304779196	4.60333467389806E-13	1.34000880293042E-11	ECM13
YIL155C	2612.03067837597	1.96696387789802	0.271845681893028	7.23558992808287	4.63509882056786E-13	1.34286062038537E-11	GUT2
YDR234W	3215.24223374978	-1.02020637374947	0.141119376808741	-7.22938548072077	4.85184441863063E-13	1.39902476090043E-11	LYS4
YHR148W	325.119258838835	-0.987282109668735	0.136691973813192	-7.2226779826736	5.09736225100625E-13	1.46291903476062E-11	IMP3
YNL194C	277.061501131541	1.22293138232821	0.169494338116816	7.21517542069967	5.38644932226282E-13	1.53866190219592E-11
YCR072C	362.549607605671	-1.22219187363104	0.169881309665486	-7.19438692836586	6.27420366559817E-13	1.78391660501403E-11	RSA4
YDL004W	1978.42785837773	0.891011706474496	0.123903246070049	7.19118937344678	6.42293212282858E-13	1.81774926235422E-11	ATP16
YBL054W	562.179661079741	-1.31634732581854	0.183182308617863	-7.18599593896686	6.67190272991281E-13	1.87950881972152E-11	TOD6
YGR256W	658.485036302895	1.63325239201068	0.227629316257697	7.17505292754863	7.22792178839997E-13	2.02680210516005E-11	GND2
YFL034C-A	478.360802377163	-0.951160134998037	0.133004343317846	-7.15134642426682	8.59308228402472E-13	2.39860785398371E-11	RPL22B
YLR432W	1872.27965305694	-0.896324617201491	0.125443699448136	-7.14523424567906	8.98425482829302E-13	2.49639771660706E-11	IMD3
YDL110C	2621.46855083977	0.991085453777307	0.138846235196146	7.1380073962914	9.4693537648698E-13	2.61928323821942E-11	TMA17
YBR291C	1144.86125820801	-0.820601165063431	0.115019507150533	-7.13445210636713	9.71734421367462E-13	2.67577140442311E-11	CTP1
YHR089C	774.76080336091	-1.09476829456985	0.153560319055484	-7.12923951515294	1.00924980076109E-12	2.76661167356617E-11	GAR1
YNL141W	629.701640267685	-1.2501810618699	0.175451947985588	-7.12548977781993	1.03711229046842E-12	2.83029796055064E-11	AAH1
YOR293W	3305.51356501197	-0.728420920721486	0.102371031136567	-7.11549852174239	1.11509041485172E-12	3.02957675821713E-11	RPS10A
YDR406W	847.152838829892	0.834104233140296	0.11734392162629	7.10820144392911	1.17564884196751E-12	3.17997405794132E-11	PDR15
YHR040W	587.602078455065	-0.740034324577051	0.104134576151882	-7.10651881367145	1.19006442537988E-12	3.20478582922785E-11	BCD1
YPL171C	682.766550794376	2.06119554503663	0.291474998181198	7.07160325207471	1.53153781239105E-12	4.10626782769584E-11	OYE3
YJL122W	430.142163826563	-1.02618202022314	0.145146609505642	-7.06996893498396	1.54968385069261E-12	4.13677614815892E-11	ALB1
YBR203W	525.747493744535	1.13710733257793	0.160909493264661	7.06675106301925	1.58603095757826E-12	4.21539445377212E-11	COS111
YNL061W	1710.41819151993	-1.01618538532622	0.144137421666437	-7.05011490824278	1.78770099981698E-12	4.7308295289529E-11	NOP2
YOR145C	1315.06402791901	-0.927310086445593	0.131832436779239	-7.03400550805584	2.00687196530926E-12	5.287934622386E-11	PNO1
YER110C	1410.99361215002	-0.825714848215021	0.117531254210356	-7.02549167676849	2.13313728497663E-12	5.59650996697945E-11	KAP123
YML080W	411.236942623506	-0.82508960843716	0.117815365496129	-7.0032427855454	2.50104865542753E-12	6.53372240625149E-11	DUS1
YHR169W	499.296620095633	-0.926742371160456	0.132363976466407	-7.00146970422619	2.53291206947207E-12	6.58880488539693E-11	DBP8
YER102W	957.860467498615	-0.728894154841106	0.104165459742545	-6.99746496240346	2.6063521228854E-12	6.75111463016884E-11	RPS8B
YHR170W	1337.48392729534	-0.882036157048021	0.126240687537263	-6.98694037758361	2.8094556074083E-12	7.24649878822234E-11	NMD3
YLR172C	693.155007344436	-0.759566847207081	0.108722672928738	-6.98627826879257	2.82273947478236E-12	7.2501707602288E-11	DPH5
YDR100W	567.957256382573	0.77760006368213	0.111338251590837	6.9841231793344	2.86640490283431E-12	7.33152015524105E-11	TVP15
YMR175W	137.30791329476	1.51721054908926	0.217405775940388	6.97870395819324	2.97915485742238E-12	7.58815568475959E-11	SIP18
YLR196W	1099.33898175144	-1.13827550457374	0.163158307735692	-6.97650962657495	3.02603614237659E-12	7.6755846217212E-11	PWP1
YGL156W	1221.3712355708	0.972951187794258	0.139485388435918	6.97529109467441	3.05238135476164E-12	7.71041620729666E-11	AMS1
YKL093W	194.793954173775	1.63700613072793	0.234851070616745	6.97040097125796	3.16038919867596E-12	7.95039472078442E-11	MBR1
YDL060W	1121.25228319842	-0.973147804860966	0.139635526370351	-6.9691992443235	3.18750008859579E-12	7.98573280392872E-11	TSR1
YDR379C-A	117.906679050196	1.57795110699618	0.22694649464094	6.95296532115514	3.57686641684374E-12	8.9246466963942E-11	SDH6
YOR302W	1643.60183324277	-0.688253293408116	0.0990852254657481	-6.94607384878013	3.75592210801068E-12	9.33331375864606E-11
YPL277C	123.512389586061	1.30326934295783	0.187817218770021	6.93903014586571	3.94800888417646E-12	9.77092239229584E-11
YJR005C-A	66.7709976693201	2.06565997599223	0.297725483569691	6.93813626977855	3.97306391775213E-12	9.79328214887854E-11	LSO1
YDR342C	1668.65387470317	3.30279430464075	0.477125401324383	6.9222772367034	4.44440357016025E-12	1.0911100009795E-10	HXT7
YMR310C	750.942202198112	-0.872900573776289	0.126408969580331	-6.90536895185726	5.00731147192644E-12	1.22438780111545E-10
YDR101C	620.073510974484	-1.02015337827291	0.148009366634493	-6.89249201905014	5.48233688313408E-12	1.33520021380871E-10	ARX1
YAL008W	405.016721438303	0.886952257411554	0.128748085452933	6.88905201418162	5.61654021830676E-12	1.36245676009957E-10	FUN14
YLR134W	654.896269285186	-1.14469879398593	0.166654084329812	-6.86871131055238	6.47844572997218E-12	1.56532564218656E-10	PDC5
YDR461W	795.911768643298	-0.649905802534041	0.0946853512522502	-6.86384740552564	6.7030232071595E-12	1.60060862755336E-10	MFA1
YNL173C	2086.61820908599	1.1396879111504	0.166038538931163	6.8639962654869	6.69603817880787E-12	1.60060862755336E-10	MDG1
YPR043W	2732.31014133749	-0.741655956636388	0.108050294379775	-6.86398830187001	6.69641167880935E-12	1.60060862755336E-10	RPL43A
YLR270W	740.320398921082	0.974225676359509	0.142035375245969	6.85903546685042	6.93270273547271E-12	1.6490121331496E-10	DCS1
YPL265W	127.120105413002	-1.83575151874161	0.267941752437584	-6.85130817441091	7.31776782339087E-12	1.73385715908482E-10	DIP5
YEL041W	501.740770300726	0.946789843808735	0.138559473729224	6.83309353252143	8.31027330340017E-12	1.95387310398789E-10	YEF1
YER067W	1597.97123203383	3.21141052640785	0.46995790016404	6.83340044988475	8.292504914416E-12	1.95387310398789E-10	RGI1
YJR008W	561.682229835529	1.4617390938098	0.214321381614523	6.82031388001629	9.08418098065386E-12	2.12764744577537E-10	MHO1
YFR017C	1031.58841194668	1.90092506407906	0.2787458500774	6.81956364032406	9.13174544573487E-12	2.1306244240373E-10	IGD1
YER054C	717.754486510013	1.377433148795	0.202175390975596	6.813060393494	9.5544006313687E-12	2.22076239770178E-10	GIP2
YLL041C	2503.52649995529	0.874397472908914	0.128540678176999	6.80249618494215	1.02821740302907E-11	2.38086855481692E-10	SDH2
YKL078W	137.459769049784	-1.38848155389954	0.204719328911967	-6.78236667382106	1.18222950604052E-11	2.72715810204744E-10	DHR2
YDR513W	362.153634059093	0.997371663871133	0.147094169027919	6.78049762585644	1.19762645558822E-11	2.7522896703048E-10	GRX2
YDR119W-A	211.927250678005	1.56783481936753	0.231703523909531	6.76655578177437	1.31884205907412E-11	3.01950618244199E-10	COX26
YMR217W	1934.70381701851	-1.19764115870814	0.1773471586846	-6.75308906887007	1.44730027655989E-11	3.30124872783979E-10	GUA1
YKL201C	1843.99659068239	0.642422321112466	0.0951628315712186	6.75076929201803	1.47063288382742E-11	3.34199956090597E-10	MNN4
YMR251W	60.0634593421744	1.9166845438678	0.284128840355814	6.74582890447707	1.52155836361291E-11	3.44492084324656E-10	GTO3
YCL036W	251.344340942273	-1.41572228646258	0.209888916032646	-6.74510266298376	1.52918859861408E-11	3.44942062853428E-10	GFD2
YDL085W	145.931567185608	1.26419173726187	0.187728493354422	6.73414948723389	1.64891586081829E-11	3.70581715337582E-10	NDE2
YJR094W-A	1255.34717526602	-1.041684939639	0.154774971516998	-6.73031905242248	1.69291459915183E-11	3.79076444857697E-10	RPL43B
YOR386W	505.040949798134	0.929870288812101	0.138177143612134	6.72955211335287	1.7018612688318E-11	3.79688975779884E-10	PHR1
YMR093W	584.895418172336	-0.948908081137007	0.141226900024073	-6.71903214596693	1.8293555278691E-11	4.06649103340503E-10	UTP15
YJL016W	842.857803504902	0.65124894520647	0.0969941449436066	6.71431193692272	1.88955701494572E-11	4.18509493926202E-10
YJL161W	151.226327392474	1.61740888894047	0.240964931721327	6.71221690802289	1.91689454469964E-11	4.23031637247253E-10	FMP33
YMR145C	4311.80937016196	0.661783978463763	0.0986475225554011	6.70857170378608	1.96538590153337E-11	4.32172806333579E-10	NDE1
YIL136W	4037.40716932978	1.4826814339931	0.221417395287495	6.69631865223571	2.13735395977189E-11	4.6830267942959E-10	OM45
YGL227W	653.531578440024	0.998528545152785	0.149290027332242	6.68851471860597	2.2544697558696E-11	4.92199057772531E-10	VID30
YEL026W	587.630895514368	-0.927909180525071	0.138828374791955	-6.68385826683929	2.32731906009014E-11	5.06295423997546E-10	SNU13
YDR508C	1441.70756167137	-0.817799817687201	0.122486894538802	-6.67663116749308	2.44497241472863E-11	5.3000412663958E-10	GNP1
YMR258C	609.005592633386	0.745260931705892	0.111638669808025	6.67565219997202	2.46135068883417E-11	5.31669143492695E-10	ROY1
YOL083W	263.703712363447	1.12768315065909	0.168998510955136	6.67274015780205	2.51070708425562E-11	5.40420859368121E-10	ATG34
YNL248C	798.087880890796	-1.16542561616548	0.174836391951163	-6.66580683323081	2.63215271886404E-11	5.64573669137398E-10	RPA49
YDL213C	559.269241431436	-0.731307227672451	0.109736353603278	-6.66422023021009	2.66074228416219E-11	5.68710405002919E-10	NOP6
YDR064W	1980.79859292888	-0.82471430911179	0.123910088664401	-6.65574787332654	2.81863081519759E-11	6.00358542623793E-10	RPS13
YNL175C	287.455178972778	-1.33789242079518	0.201174136122992	-6.65041961446394	2.92258587757033E-11	6.20339148249563E-10	NOP13
YMR304W	1864.44353419892	0.625090424793098	0.0941239333935311	6.64114218622379	3.11261587919088E-11	6.58388265380411E-10	UBP15
YLL001W	1549.29164088488	0.590023647942173	0.0889087875621878	6.63628044111474	3.21697526619486E-11	6.78116200077558E-10	DNM1
YDR298C	1963.49876442433	0.592255955426243	0.0892634384054678	6.6349220465382	3.24674075382763E-11	6.82038701998224E-10	ATP5
YMR290C	1066.4475430773	-0.999932876693851	0.150802377391713	-6.63075008490417	3.33985293861326E-11	6.99195925128181E-10	HAS1
YLR109W	5681.41505657772	0.754130121901403	0.113769271471366	6.6285923443854	3.38903084245517E-11	7.07069813649436E-10	AHP1
YHR010W	2436.25570069398	-0.744274884905172	0.112304887674751	-6.62727064079958	3.41950354729308E-11	7.11000856619136E-10	RPL27A
YML030W	1417.12935630448	0.663652170651471	0.100220789629333	6.62190123532243	3.54607967807426E-11	7.34819832951455E-10	RCF1
YBL087C	1283.71624578627	-0.73284451178961	0.110695499002077	-6.62036413762281	3.58315108202212E-11	7.3999332987842E-10	RPL23A
YJR063W	247.482843034955	-0.938002207092295	0.141897142694692	-6.6104375978205	3.83185618629393E-11	7.8869147699713E-10	RPA12
YBR213W	1095.10275377981	-0.616038582413112	0.093258958351252	-6.60567728081259	3.95704056233894E-11	8.11724461663689E-10	MET8
YHR043C	1082.7418461855	0.878260249892839	0.133051444098992	6.60090730950206	4.08649005432585E-11	8.3547537465197E-10	DOG2
YOR215C	1805.28360811417	0.66836174180079	0.101576979503575	6.57985446178056	4.70908982743251E-11	9.59555537169831E-10	AIM41
YIL079C	251.42196423879	-1.24666198435249	0.189644614239405	-6.57367460369172	4.90884477547369E-11	9.96935817690055E-10	AIR1
YML042W	414.648268675022	1.50851448705897	0.229699017857389	6.56735279554198	5.12176020079846E-11	1.0367324538901E-09	CAT2
YGR211W	1420.57596283028	-0.745975727890445	0.113603106203792	-6.566508195227	5.15088139095359E-11	1.03918607072275E-09	ZPR1
YDL146W	287.402592678845	0.887590751976437	0.135326088246348	6.558903486227	5.42048687614197E-11	1.08998145637684E-09	LDB17
YJL198W	381.538536281153	-0.845232712222799	0.128906017303542	-6.55696863422974	5.49125575741384E-11	1.10059168672363E-09	PHO90
YLR069C	2159.19628462943	0.522105950998973	0.079723315089117	6.54897441752577	5.7933553707228E-11	1.15734579677217E-09	MEF1
YKL124W	666.576888448882	0.682149750718923	0.104193455938349	6.54695388089007	5.87224877918012E-11	1.16928523736573E-09	SSH4
YLR083C	1273.51631781948	-0.665585150092171	0.101777328413744	-6.53962095945812	6.1674942800815E-11	1.22408741993955E-09	EMP70
YBR151W	3335.6850506112	0.700608143611935	0.107173030659489	6.53716834637172	6.26944676167191E-11	1.24029540628157E-09	APD1
YMR229C	1365.94740199231	-0.990253843595935	0.151785685872223	-6.52402654377801	6.84445884293466E-11	1.34968312602773E-09	RRP5
YNR054C	625.666048114571	-0.736582984210234	0.113240920564911	-6.504565492189	7.79182651171166E-11	1.53155741048532E-09	ESF2
YLR249W	11557.6989982033	-0.966802940294204	0.148758643320631	-6.49913792377347	8.0781575857356E-11	1.58274927312826E-09	YEF3
YBL028C	238.786465079378	-1.07817590606703	0.165920516814938	-6.49814698485775	8.13153390014647E-11	1.58811714797429E-09
YPR137W	1224.0392902443	-0.84127758530818	0.129528818705051	-6.49490664485907	8.308491584241E-11	1.61750984249889E-09	RRP9
YNL274C	1011.25942587151	1.45177056611317	0.223743622691576	6.48854500811578	8.6669266934022E-11	1.68193405957993E-09	GOR1
YGL184C	707.770274223844	-0.634155894909109	0.0977463373823791	-6.48777142849169	8.71153055721524E-11	1.68524007266635E-09	STR3
YLR449W	946.964172118858	-0.834988388582295	0.128757298631316	-6.48497908435622	8.87440953632495E-11	1.71133329638973E-09	FPR4
YBR183W	409.901947635445	1.24780724724374	0.192624365879558	6.47793046090522	9.29891883937891E-11	1.78755631651331E-09	YPC1
YER091C	12066.4556893846	-1.13469642643923	0.175627772454529	-6.46080292758374	1.04148880442996E-10	1.98956908171261E-09	MET6
YIR026C	290.22853590319	-0.960143627315001	0.148601745961647	-6.46118671824225	1.03885039897241E-10	1.98956908171261E-09	YVH1
YBR267W	522.615549589038	-1.00805268582329	0.156039437027577	-6.46024303231198	1.04534961052559E-10	1.99072341717848E-09	REI1
YBL064C	1385.10157459485	1.45783539714313	0.225839400738446	6.4551862623454	1.08085880431314E-10	2.05195337601435E-09	PRX1
YKL151C	3457.45672824892	1.14027375059401	0.177125978996319	6.43764261490807	1.2134329358581E-10	2.29650635817355E-09
YBL081W	1313.86613338952	-0.72419540682795	0.11257423687188	-6.43304744452458	1.25070589631988E-10	2.35974232845784E-09
YER015W	322.850658285861	0.917084359085247	0.142820984400463	6.42121578236563	1.3519023241887E-10	2.54282427931246E-09	FAA2
YKR094C	2528.74593609877	-0.65616568106423	0.10225459875597	-6.41697966690148	1.39004480046434E-10	2.60654719792593E-09	RPL40B
YLR178C	845.141626398171	1.70802047095107	0.266849825745751	6.40068048078261	1.54685981058555E-10	2.89172905874908E-09	TFS1
YER037W	859.943715566536	0.726957263181702	0.1136183361983	6.39823894193392	1.5717919003264E-10	2.92937923374857E-09	PHM8
YAL061W	599.620201926701	1.38699352776094	0.217005032417881	6.39152701809256	1.64237254270686E-10	3.05161804059788E-09	BDH2
YPR102C	1010.16656968526	-0.824834636386074	0.129089781790198	-6.38961988274664	1.66298619109662E-10	3.08055593520414E-09	RPL11A
YBR247C	401.086757107453	-1.04748722530457	0.163949271700923	-6.38909349481834	1.66872013599072E-10	3.08183872849284E-09	ENP1
YKR080W	621.60067501699	-0.73643250997012	0.115396385119399	-6.38176411859128	1.75059471014456E-10	3.22330887443183E-09	MTD1
YGR280C	621.678029863688	-0.958037431455072	0.150162165850273	-6.38001873528071	1.77066320391245E-10	3.25046971937441E-09	PXR1
YMR206W	278.087113361913	4.10369846633187	0.644331526668995	6.36892391025283	1.90359009846178E-10	3.48402582990924E-09
YNL242W	636.847378442916	0.782086416195117	0.122848910634277	6.36624624636194	1.93710352861615E-10	3.53478025983E-09	ATG2
YNL125C	665.670954222628	0.697842566522654	0.109900438162434	6.34977055770455	2.15636301397521E-10	3.92316878108049E-09	ESBP6
YIL162W	4782.70059775521	3.20224110515741	0.504430094619839	6.34823564119577	2.17798302334582E-10	3.95074487291186E-09	SUC2
YKR067W	974.449583445394	0.836393421815713	0.132311808055962	6.32138154639951	2.59235056854124E-10	4.68847308446527E-09	GPT2
YBR139W	1592.06003248238	1.06303141261401	0.168261032948923	6.31775161475862	2.65396116569236E-10	4.78347871997892E-09
YMR246W	1331.91443894284	-0.721977105664721	0.114284453094723	-6.31736938939825	2.66053126908692E-10	4.78347871997892E-09	FAA4
YHR138C	975.692780247222	0.796551147429971	0.126175852922635	6.31302368067506	2.73635606728261E-10	4.90537965961836E-09
YNL255C	2633.38165069804	-0.595526950995246	0.0943406235367241	-6.31251870795007	2.74530262685562E-10	4.90702776548783E-09	GIS2
YGR183C	1643.72240242834	0.554064827466947	0.0878118762892649	6.30967986200156	2.79613244415632E-10	4.98331126271942E-09	QCR9
YLR048W	6083.40232987068	-0.701102296172542	0.111175334925569	-6.30627554791649	2.85829982394754E-10	5.07929849528817E-09	RPS0B
YDR382W	2151.86865387774	-0.874622042146007	0.138996756036332	-6.2923917585342	3.12611307758135E-10	5.5391099255811E-09	RPP2B
YFL041W	1184.8902850124	0.588809616075807	0.0936776041048029	6.28548970378309	3.26821825846673E-10	5.77416711387489E-09	FET5
YJL005W	1180.23886853014	0.671344574571632	0.106982709725489	6.27526238860712	3.4904515235982E-10	6.14902886563567E-09	CYR1
YLR197W	959.915959425691	-1.01260669100044	0.161430750541094	-6.2727001367851	3.54839894772209E-10	6.21621646076236E-09	NOP56
YNL110C	383.93353248594	-0.985284042756634	0.157075528003245	-6.27267694262519	3.54892776837243E-10	6.21621646076236E-09	NOP15
YHR171W	259.273306936206	0.949257198579672	0.151343058013543	6.27222160724895	3.55932488909586E-10	6.216615156298E-09	ATG7
YIL045W	703.834941782876	0.884284500963691	0.14137212932373	6.25501295901653	3.97482904269871E-10	6.92254414188526E-09	PIG2
YKL188C	386.193734047453	0.812144457677599	0.129888312029222	6.25263693853288	4.03579601741461E-10	7.00875598137941E-09	PXA2
YFR040W	1887.75103981731	0.642514516557037	0.102830988883204	6.24825768511091	4.15056513714001E-10	7.18765005193679E-09	SAP155
YJL057C	1225.12625239168	0.84455340793829	0.135331846003873	6.24061100824796	4.35864940669871E-10	7.52667339636983E-09	IKS1
YKL141W	1974.75669839791	0.72785246786282	0.116757730313859	6.23386961964969	4.55051861048828E-10	7.83586486363799E-09	SDH3
YKR024C	539.876149731193	-0.820007464664854	0.131594135495674	-6.23133744962224	4.62469700521623E-10	7.94122831260865E-09	DBP7
YJL177W	2156.52629316895	-0.752491851733566	0.120788621833396	-6.22982397109786	4.66959557104484E-10	7.99586490918687E-09	RPL17B
YDR148C	2056.77032985601	1.1166965730022	0.179293101623534	6.22832982914736	4.71433770607003E-10	8.04992916123075E-09	KGD2
YDR247W	679.09335839162	0.770021754454264	0.123918338883995	6.21394509794967	5.16705880159965E-10	8.79839288417233E-09	VHS1
YBR072W	2769.21154248647	1.64648875960316	0.265003191362452	6.21309030709449	5.1952570862661E-10	8.82183515787352E-09	HSP26
YCL040W	10255.38621966	1.83480507793048	0.295362796020237	6.21203855953737	5.23015880278319E-10	8.85649882587635E-09	GLK1
YBR207W	1514.41175431698	0.685924112604998	0.110494960205576	6.20774116148677	5.37515857568701E-10	9.07689071082173E-09	FTH1
YER069W	2379.45495872063	-0.553179092728306	0.0891233555493142	-6.20689256277181	5.40425166104681E-10	9.09111450269462E-09	ARG5.6
YMR194W	400.223169757422	-0.75322590738317	0.121366732664081	-6.20619745501387	5.4281969466441E-10	9.09111450269462E-09	RPL36A
YOR078W	487.230982168764	-0.878214524855892	0.141498626804815	-6.20652330476191	5.41695911107019E-10	9.09111450269462E-09	BUD21
YNL113W	565.056587504595	-0.879820596460468	0.14189954528613	-6.20030596071591	5.63534993052114E-10	9.41226615444692E-09	RPC19
YOR222W	2205.68157239572	-0.577714836331439	0.0934854174951098	-6.17973211021558	6.42104649220278E-10	1.06953289391923E-08	ODC2
YER056C-A	3255.06382247832	-0.724104673161451	0.117221982028795	-6.17720892130607	6.52447121406118E-10	1.08380686227054E-08	RPL34A
YMR049C	960.271359131152	-1.07260041773029	0.173760481857511	-6.17286742223615	6.70624449896286E-10	1.11098299789051E-08	ERB1
YOR359W	742.768148975179	-0.844140327355458	0.1367817046576	-6.17144178359641	6.76700478462173E-10	1.11801892563223E-08	VTS1
YCR005C	2463.15229708074	-0.975627936237907	0.158190242048681	-6.16743437270719	6.94069036337827E-10	1.14362372483373E-08	CIT2
YLR017W	708.395908234419	-0.786822952677911	0.129056941988245	-6.09671157983564	1.08272613796239E-09	1.77922174230218E-08	MEU1
YDL136W	1428.84376435067	-0.923142912819426	0.151811298291087	-6.08085777021263	1.19541297866804E-09	1.95913124359188E-08	RPL35B
YDL171C	2397.47142281311	-0.517365803753534	0.0851100029057454	-6.07878963799928	1.21093094769813E-09	1.97925692066275E-08	GLT1
YBR046C	504.470244312274	0.990961258486858	0.163340962122279	6.06682638336007	1.30462453070513E-09	2.12105578622353E-08	ZTA1
YDR144C	1070.82817139299	-0.708210067141409	0.116727306313409	-6.06721845563617	1.30144483622756E-09	2.12105578622353E-08	MKC7
YEL071W	4270.22784827975	-0.774041424973802	0.127625387606614	-6.06494867118187	1.31995800200239E-09	2.14029264356515E-08	DLD3
YLR251W	184.059899106304	1.27831917448056	0.211774358215788	6.03623207856927	1.57754327911022E-09	2.55119631354518E-08	SYM1
YKL156W	3257.23907758332	-0.63871577104348	0.105826796533604	-6.03548242944935	1.58488474765274E-09	2.55630619060718E-08	RPS27A
YJL141C	1054.40259489169	0.872221375310264	0.144542868907295	6.03434387254123	1.59609859761237E-09	2.56761861242221E-08	YAK1
YBR115C	2900.02504523177	-0.556673438032475	0.0924783282687901	-6.01950152488151	1.74955009066858E-09	2.8070865365504E-08	LYS2
YLR130C	968.010047676141	-0.735640982633033	0.122579445451494	-6.00134043618377	1.95695195498776E-09	3.13163541906811E-08	ZRT2
YNL062C	477.257473203258	-0.952205036863185	0.158886494468004	-5.99298914644338	2.06018606407657E-09	3.28822908869453E-08	GCD10
YER052C	3362.84942440481	-0.531214193994574	0.0887091010408892	-5.98827164024263	2.12082643709905E-09	3.37620104426731E-08	HOM3
YMR027W	1855.95534879443	0.527751278549143	0.0881470758356789	5.98716716970806	2.13527291275133E-09	3.39036969237633E-08
YNL200C	768.074636713892	1.18874073433368	0.198588446304195	5.98595112886265	2.15128961038067E-09	3.40695165498887E-08
YGL076C	2453.74816182216	-0.753396123359072	0.125975699979874	-5.98048769309825	2.2247053505621E-09	3.51411467906617E-08	RPL7A
YBR053C	953.068654617309	0.839294695759461	0.140393588127452	5.97815546246696	2.25678315233242E-09	3.55559675520827E-08
YPL201C	66.3268486296912	1.84495434197047	0.308730775994751	5.97593270714882	2.28777428738465E-09	3.59515789685923E-08	YIG1
YGR287C	335.672951734628	1.28293476330276	0.21527548442454	5.95950238705635	2.53007167375457E-09	3.96572516452864E-08	IMA1
YKL172W	1616.52835207298	-0.952174221091348	0.159837061284599	-5.95715545217608	2.56666078963798E-09	4.01278706062838E-08	EBP2
YML113W	607.784863889638	-0.735721845115041	0.123551585320414	-5.95477462476136	2.60430469018447E-09	4.06125371711676E-08	DAT1
YHR140W	101.694209052498	1.25225184038207	0.210473456312811	5.94969010496476	2.68650648178199E-09	4.17878221962679E-08
YML026C	2390.48218418849	-0.68334357093112	0.114991852578231	-5.94253902002519	2.80640822220385E-09	4.35420646252084E-08	RPS18B
YJL189W	1534.11225009571	-0.547424938405851	0.0922695658382269	-5.93288733324737	2.97653114599209E-09	4.60646453049358E-08	RPL39
YMR271C	199.388541211848	0.996617039335633	0.168500823287869	5.91461228431508	3.32658241068624E-09	5.13520158498105E-08	URA10
YOR182C	1107.11495618763	-0.71196426479367	0.120431671084971	-5.91176937411541	3.38452202158918E-09	5.21148189369639E-08	RPS30B
YGR127W	284.068009606407	1.18121814615651	0.199856379238925	5.9103349648118	3.41412756580357E-09	5.24385975119528E-08
YBL099W	4287.36614135293	0.759173819740949	0.128613448026711	5.90275613778181	3.57478491833116E-09	5.47685719442566E-08	ATP1
YLR167W	7572.88259142157	-0.982848513598517	0.166808730229286	-5.89206879188847	3.81390330334396E-09	5.82859772333541E-08	RPS31
YCL059C	268.261179276409	-0.917869172716826	0.155795706638346	-5.89149208615553	3.82723992078517E-09	5.83439342537649E-08	KRR1
YGL120C	769.810125027915	-0.825661677685644	0.140167945379625	-5.89051708969163	3.84989053245938E-09	5.85432358828961E-08	PRP43
YDR450W	1791.9152951949	-0.656607756304581	0.111483166842275	-5.88974797633386	3.86785018606188E-09	5.86703925245565E-08	RPS18A
YDR505C	1340.04670898394	0.608297625941413	0.103322369323613	5.88737588891503	3.92375619658678E-09	5.93710931429083E-08	PSP1
YAL025C	1560.45599373209	-1.11603256685549	0.189866838169894	-5.8779752041631	4.15315109462262E-09	6.26869447936496E-08	MAK16
YAL034C	675.830395120173	0.940151874518186	0.160057164713024	5.87385060958589	4.25787105415995E-09	6.41092752563541E-08	FUN19
YJL190C	1280.52022139195	-0.901557897406253	0.15352079739687	-5.87254569213587	4.29153368628741E-09	6.44573597648033E-08	RPS22A
YNL095C	162.115049955648	-1.12172777312786	0.191056223462541	-5.87119201247998	4.32672790002728E-09	6.4826685423693E-08
YML128C	2484.98698759642	1.12677107352486	0.192103590543601	5.86543473933206	4.47957432751056E-09	6.69526598143571E-08	MSC1
YFR032C-B	116.515934361692	-1.0881989006737	0.185667886590959	-5.86099686194568	4.600966731626E-09	6.84442345795568E-08
YNL065W	215.348779643825	-1.06148946687905	0.181111626407205	-5.86096811086237	4.60176352236182E-09	6.84442345795568E-08	AQR1
YDR087C	508.079988268026	-1.10803395316081	0.189103681576579	-5.85939916094181	4.64544867710472E-09	6.8926280978498E-08	RRP1
YDR345C	8309.94630694083	-1.2769110928753	0.218299023894053	-5.84936693759576	4.93447443698911E-09	7.30373903954344E-08	HXT3
YGR286C	836.405673422311	-0.631414143259775	0.107955918879864	-5.84881449587243	4.95088846722123E-09	7.31033362321821E-08	BIO2
YML024W	2018.95605490648	-0.8578812054497	0.14690596971075	-5.83966197656108	5.23068400089336E-09	7.70486055360508E-08	RPS17A
YNL313C	932.407280848726	-0.742279898406859	0.127184626005661	-5.83623918801177	5.3392233439883E-09	7.84583468793281E-08	EMW1
YGR264C	1389.9079480624	-0.572672722152389	0.0981673122657188	-5.83363961928877	5.42311871360684E-09	7.95000592236897E-08	MES1
YLL051C	901.0507152703	0.611416833108047	0.104834439567469	5.83221349425492	5.46968711242261E-09	7.99909026752139E-08	FRE6
YOL136C	1498.7724285274	0.513798028338172	0.0881783220968295	5.82680659055822	5.6498024829868E-09	8.24277865835281E-08	PFK27
YBR084C-A	3584.63843923201	-0.687027713582563	0.117946554176027	-5.82490703846443	5.71443991872003E-09	8.31723124360371E-08	RPL19A
YBL049W	101.164964969015	1.27484156116068	0.218882006222057	5.82433240248787	5.73413480397515E-09	8.32607269755346E-08	MOH1
YGL123W	6778.90796521158	-0.709105156932286	0.121935513513174	-5.81541124896049	6.04849979699957E-09	8.76172494290482E-08	RPS2
YCL054W	919.329735130152	-0.970782283329778	0.167124853669585	-5.80872480671886	6.29504616916362E-09	9.07585312077765E-08	SPB1
YLR441C	3907.90885154051	-0.584019404626878	0.100534953424163	-5.80911797077047	6.28028260115733E-09	9.07585312077765E-08	RPS1A
YJL217W	478.557152091758	0.826921930749447	0.142467191300647	5.80429727855308	6.46365095215359E-09	9.29701135776821E-08	REE1
YOL052C-A	615.459446124175	1.52778717808929	0.263401545239295	5.80022101503362	6.62275720906309E-09	9.50350113122129E-08	DDR2
YBR189W	3761.00656612831	-0.870264590976286	0.150812200555318	-5.77051848439194	7.90279955703895E-09	1.13137736984026E-07	RPS9B
YOR272W	539.080236091534	-0.995804502510925	0.172717392247102	-5.7655137653205	8.14094567717113E-09	1.16274768515297E-07	YTM1
YNR045W	737.577813007416	0.56220946686943	0.0976834516716605	5.75542179610076	8.64257252287897E-09	1.23151621986851E-07	PET494
YPR163C	2398.90170729899	-0.625916354272012	0.108922613590782	-5.74643165122307	9.11464492342784E-09	1.29576335853289E-07	TIF3
YIR039C	376.295885125367	0.955418382244331	0.166292929901008	5.74539388302965	9.17072561623948E-09	1.30071103693902E-07	YPS6
YNL115C	1603.51636204684	0.783193814501215	0.136517323326802	5.7369555409929	9.63935471378528E-09	1.36401331864281E-07
YHL001W	1044.81965257489	-0.747782743834629	0.130492183329354	-5.73047921151933	1.00147301262175E-08	1.41385785823482E-07	RPL14B
YKR016W	1291.81866297748	0.643121772573784	0.112360134219665	5.72375404355138	1.04195567472635E-08	1.46762097686686E-07	MIC60
YJL070C	398.268632147557	0.750251886628518	0.131128218122909	5.72151362512449	1.05579189313555E-08	1.48369099833049E-07
YGR285C	3215.87760620902	-0.719559013425519	0.125864927709734	-5.71691436620807	1.08475747116601E-08	1.52089963789859E-07	ZUO1
YNL075W	731.211052328369	-0.936595592101604	0.163991988839247	-5.71122771746916	1.12164041445179E-08	1.56901323879721E-07	IMP4
YHR018C	3063.23672421184	-0.555915552148031	0.097723303849888	-5.68866923494491	1.28033187492309E-08	1.78691067383672E-07	ARG4
YDR074W	4286.23376933003	1.14420403949543	0.201151461740848	5.68827106496278	1.28332006237707E-08	1.78700126225764E-07	TPS2
YJL020C	3238.37827494194	0.509874945698318	0.089725812965133	5.68258931124372	1.32670590805206E-08	1.84321663998233E-07	BBC1
YDL150W	733.975360477983	-0.699132724418514	0.123244393576498	-5.67273450848346	1.40535942379962E-08	1.94365659676178E-07	RPC53
YLR325C	3173.94664362121	-0.608621640240801	0.107284398828007	-5.67297432701758	1.40339268233559E-08	1.94365659676178E-07	RPL38
YLR175W	1200.35554167087	-0.837196152346926	0.147659667866456	-5.66976862703017	1.42990490850938E-08	1.97313966269026E-07	CBF5
YPR187W	1076.03376948249	-0.557939233940704	0.0986001723326669	-5.65860303020845	1.52610089506675E-08	2.10113846205924E-07	RPO26
YLR029C	6017.80583786266	-0.78300925990551	0.138529144157866	-5.65230706264381	1.58308452505902E-08	2.17469566330018E-07	RPL15A
YGR249W	550.6779810723	1.16779857784984	0.206668599105828	5.65058544405121	1.59902299572364E-08	2.1916653750804E-07	MGA1
YOL077C	1346.72620838401	-1.10103397581873	0.19488950577698	-5.64952931369576	1.6088774962446E-08	2.20023895627366E-07	BRX1
YKL085W	2681.62699469595	1.41804984669635	0.251030319743513	5.64891861726194	1.61460264703123E-08	2.20313972796917E-07	MDH1
YMR230W	2234.36007840459	-0.820223266989526	0.145317316388158	-5.64436013116719	1.65796703680412E-08	2.25727227082039E-07	RPS10B
YNL182C	443.176065473434	-0.956012010793071	0.169394949961638	-5.64368660936806	1.66446933157136E-08	2.26108911642127E-07	IPI3
YKR057W	500.789813287814	-0.845366737864204	0.150039557315329	-5.63429240255322	1.75778560527604E-08	2.3825595133154E-07	RPS21A
YGR205W	472.996291272505	1.19542087670106	0.212216298654939	5.63303047069347	1.77070157628657E-08	2.39475635748669E-07	TDA10
YHL008C	112.58949933873	1.14572434626889	0.203514744546467	5.62968716994999	1.80536763866636E-08	2.43624997244314E-07
YGR250C	2328.64202982197	0.668218674796772	0.118709242084144	5.62903665346564	1.81218889402866E-08	2.44006843814916E-07
snR44	174.142247973484	-0.878690938509435	0.156113268467034	-5.6285474459526	1.81733515903649E-08	2.44161974223958E-07
YMR174C	447.188338584951	1.19038199983897	0.211729816136196	5.62217462595467	1.88568504718289E-08	2.5278931345239E-07	PAI3
YLR222C	464.432997174055	-0.971684605343157	0.172851164290976	-5.62151032843164	1.89295179160864E-08	2.53208190418023E-07	UTP13
YDL167C	891.941060243044	-0.965499985119074	0.171815737911555	-5.61939201178463	1.9163060927837E-08	2.55772470418925E-07	NRP1
YGR146C	813.922263559216	0.824296903052972	0.146702160921185	5.61884636106909	1.92236702325793E-08	2.56022431659602E-07	ECL1
YDR527W	1090.03795362264	-0.589543193070111	0.10493327612991	-5.61826729149521	1.9288195175424E-08	2.56323341537754E-07	RBA50
YJL033W	599.116024351843	-0.957234316630315	0.170395297160379	-5.61772732336238	1.93485525313589E-08	2.56567682481989E-07	HCA4
YER033C	954.821091350291	0.502581546306956	0.0894729650628995	5.61713301837758	1.94151956251828E-08	2.56894136053555E-07	ZRG8
YDL130W-A	1108.55915002746	1.15893661041537	0.206385798460216	5.61538932941052	1.96120150202404E-08	2.58935727093425E-07	STF1
YOL014W	214.495042334147	-0.893056475506641	0.159047845930983	-5.61501773431229	1.96542086326434E-08	2.58935727093425E-07
YBR034C	381.127325977593	-0.714066484005265	0.127179866567788	-5.61461891159213	1.96995919244548E-08	2.58975495557402E-07	HMT1
YER082C	700.375638691324	-0.732525507255864	0.130502524300575	-5.61311370168369	1.98717929027538E-08	2.60678691018313E-07	UTP7
YPL239W	1223.22512699493	-0.560455030838101	0.099857446578293	-5.61255119215047	1.99365202409953E-08	2.60967769235983E-07	YAR1
YOL126C	507.770255073289	0.756883491309188	0.13489990730231	5.61070430992229	2.01504814527157E-08	2.63204899830024E-07	MDH2
YOL041C	595.426202805871	-0.950818503612359	0.169623882203718	-5.60545184592833	2.07712367276385E-08	2.70734691079006E-07	NOP12
YKR009C	354.430349026634	0.817036214301951	0.1458315805868	5.60260137766006	2.11158458963211E-08	2.74640778647257E-07	FOX2
YLR367W	1411.0447864532	-0.859617166602398	0.153465052624915	-5.601387103443	2.12643263257757E-08	2.75984770338571E-07	RPS22B
YNL124W	1103.26457775003	-0.582880750164478	0.104097288360124	-5.59938456944245	2.15114112692469E-08	2.78600120951073E-07	NAF1
YGR085C	1111.94704639875	-0.811765023484342	0.144994422215551	-5.59859483613485	2.16096177738189E-08	2.7928032442147E-07	RPL11B
YHR092C	19534.7018003069	0.71491638698878	0.12774577313407	5.59639954770534	2.18849026869674E-08	2.8224137157264E-07	HXT4
YBR149W	1761.54508204852	1.06938040809053	0.191212255351952	5.59263529485696	2.23648753637616E-08	2.87824174944578E-07	ARA1
YJL138C	3072.96423081656	-0.517382273564356	0.092768485436862	-5.57713399251823	2.44513529080303E-08	3.14014958669725E-07	TIF2
YPL198W	1247.12298573784	-0.66901318628474	0.11998098810758	-5.57599330391307	2.46121393720853E-08	3.15417207508506E-07	RPL7B
YER156C	929.915832524484	-0.783336416305116	0.140605789256725	-5.57115336748235	2.53058435068257E-08	3.23564260713698E-07
YLR397C	649.660251597274	-0.630454525053044	0.113170782680368	-5.57082411308982	2.53537184495111E-08	3.23564260713698E-07	AFG2
YPR020W	534.664024631347	0.832157574551113	0.149486573231276	5.5667713598843	2.59502531194485E-08	3.30487286081644E-07	ATP20
YDR398W	829.529739069728	-0.857499754059967	0.154061900776571	-5.5659429731661	2.60738510876403E-08	3.31371001452692E-07	UTP5
YGL104C	223.939005833984	1.02554030575392	0.184273732780076	5.56530922927504	2.61687932295148E-08	3.31887620356896E-07	VPS73
YDR173C	374.329167461864	0.682543886000732	0.122676579424651	5.56376685103089	2.64012632316971E-08	3.34142695932431E-07	ARG82
YBL042C	103.265133714753	-1.11657197368389	0.20089233872078	-5.55806150097048	2.72787274473048E-08	3.42412445349844E-07	FUI1
YDR171W	6306.63885191971	1.10335667898747	0.198506911029652	5.55827841592202	2.72448551338401E-08	3.42412445349844E-07	HSP42
YDR528W	1303.56262617119	-0.685913862548713	0.123389413279158	-5.55893608957271	2.71424055015303E-08	3.42412445349844E-07	HLR1
YNR065C	1389.25769774932	-0.565570811877016	0.10175446555607	-5.55819156226975	2.72584128475405E-08	3.42412445349844E-07
YDR178W	1422.95691348642	1.13726344160132	0.204861891387413	5.55136650305861	2.83445126503816E-08	3.55061487360211E-07	SDH4
YJL149W	667.373287140139	0.56657778662048	0.102133523378376	5.54742231423338	2.89911903072717E-08	3.62419522184769E-07	DAS1
YNL069C	5037.7798700653	-0.831981445739259	0.150129748422668	-5.54174941662422	2.99464642836332E-08	3.73597420746632E-07	RPL16B
YMR309C	1625.41003709054	-0.616911573048944	0.111524785171038	-5.5316096068047	3.17305489239492E-08	3.95048565319963E-07	NIP1
YLR293C	2576.63966767261	-0.477604561164375	0.0863497259373757	-5.53104895215016	3.18321468295592E-08	3.9550795440873E-07	GSP1
YKR015C	125.753721100265	1.16780308219891	0.211464651025008	5.52245056816044	3.34303868531716E-08	4.14523234956264E-07
YKL143W	452.865136697083	-0.982104298951324	0.178049626922531	-5.51590203207016	3.46995526825351E-08	4.29389403944003E-07	LTV1
YEL024W	3027.09085758471	0.651248417022659	0.118112605902934	5.51379263918587	3.51182337871734E-08	4.33692450789881E-07	RIP1
YOR031W	94.653400156319	1.20740063262678	0.21903929458952	5.51225584838307	3.54263433885505E-08	4.36615397448002E-07	CRS5
YOR374W	2265.84942205767	1.49620703532714	0.271770506099779	5.50540622232871	3.68317981826296E-08	4.5302370682176E-07	ALD4
YDL031W	788.137440880657	-0.690912988557079	0.12553484837654	-5.50375451511835	3.7178714892877E-08	4.56372458112765E-07	DBP10
YLR273C	436.879975949328	0.743168018326709	0.135071157316994	5.50204820250849	3.75404278741235E-08	4.59889049287609E-07	PIG1
LSR1	226.638767242209	-0.868338688041951	0.157991460892733	-5.49611151853013	3.88257035285536E-08	4.74683051340096E-07
YFR032C-A	820.277803983836	-0.936982217921738	0.170552108202158	-5.49381785894501	3.93336169651826E-08	4.7993293514603E-07	RPL29
YBL027W	4316.21715143354	-0.744545834134656	0.135614541928995	-5.49016221670745	4.01564762658843E-08	4.88997090464842E-07	RPL19B
YDR343C	64.214830208547	2.91858406688075	0.53203149181339	5.48573554721916	4.11752493109469E-08	5.00406161108984E-07	HXT6
YLR294C	910.867438090347	0.534245651446741	0.097436551961143	5.48301064327271	4.1814785068987E-08	5.07170200648249E-07
YNR038W	583.756432769837	-0.693509452128802	0.126508935550204	-5.48190093539748	4.20779845004756E-08	5.09351919309718E-07	DBP6
YLR080W	570.200303702066	0.7743938900029	0.141326703551845	5.47945908692915	4.26628081381001E-08	5.15410565510288E-07	EMP46
YOR136W	3807.82097241496	0.726185014650688	0.132652275827532	5.4743502146532	4.39119879091162E-08	5.2945558597323E-07	IDH2
YJL132W	344.231372067741	0.760739737440762	0.138974451928964	5.47395385901294	4.40103702202906E-08	0.0000005295972306233
YPL043W	786.062769886579	-0.993799195275819	0.181567654707251	-5.47343741856533	4.41388803248758E-08	5.30100148184608E-07	NOP4
YER006W	520.19973714609	-1.01400115045088	0.18528709236384	-5.47259465035876	4.43493748750952E-08	5.31583781591092E-07	NUG1
YER117W	3028.17996399154	-0.861017021342832	0.157372576418867	-5.47120115166144	4.46995597186573E-08	5.34732697769378E-07	RPL23B
YMR323W	212.128562949567	1.01287348550439	0.185263018248151	5.46721895757787	4.57151215042807E-08	5.45813550304039E-07	ERR3
YKL009W	968.119538488428	-1.02488687984196	0.18766832984888	-5.46116055206145	4.73032005662789E-08	5.63673421172832E-07	MRT4
YGR138C	1467.34293137776	-0.77280490740592	0.141568813109738	-5.45886407062603	4.79190433663908E-08	5.69900996301065E-07	TPO2
YOR227W	1848.19900007729	0.602087524246182	0.110434919901958	5.45196686682712	4.9815739183706E-08	5.91307987631058E-07	HER1
YER036C	1270.49893589632	-0.601656957305967	0.110450377319042	-5.44730558563914	5.11385621060178E-08	6.05833391771486E-07	ARB1
YER182W	656.271969000346	0.64591594267638	0.118651172470265	5.44382267135415	5.21491363535045E-08	6.16610581293952E-07	FMP10
YFL030W	785.373688028746	1.2726629352677	0.234363395090009	5.43029740108912	5.62602164237208E-08	6.63935720073755E-07	AGX1
YLR151C	364.285994568572	0.988703105576492	0.182115067588067	5.42900221640571	5.66699803686664E-08	6.67482832357722E-07	PCD1
YLL012W	1441.11988603541	-0.502656891492491	0.0927027088286163	-5.42224599306774	5.88548122512848E-08	6.91883590946353E-07	YEH1
YBR284W	176.468870543557	1.03766262149326	0.191602100057323	5.41571632661029	6.10438171459149E-08	7.16239643403028E-07
YEL070W	252.264504688653	4.3959746498865	0.812257384509187	5.41204639529723	6.23085391561548E-08	7.29594659960121E-07	DSF1
YPL087W	600.757785766223	0.749318747767608	0.138462106835982	5.41172429692428	6.24207438506696E-08	7.29594659960121E-07	YDC1
YJR016C	3075.76790551659	-0.953008023448051	0.176177734811896	-5.40935564000509	6.32519125754817E-08	7.37898743461679E-07	ILV3
YGL037C	4899.86199744066	1.13567376254573	0.210684962618452	5.39038832402304	7.03055951674776E-08	8.18624958588172E-07	PNC1
YOR381W	277.168401344115	0.920315361047332	0.171005976170352	5.38177309154704	7.37557012732212E-08	0.0000008571646423635	FRE3
YGL031C	2487.70726405002	-0.722839010290775	0.134391751916595	-5.37859652830015	7.50687300776994E-08	8.70768779819689E-07	RPL24A
YJR061W	478.190494767732	0.614598329319086	0.114399994820788	5.37236326174556	7.7711355328904E-08	8.99714990768163E-07
YKR056W	509.055752809503	-0.858951135605217	0.160023994009901	-5.36763965253905	7.97737348627789E-08	9.21846580748899E-07	TRM2
YLR333C	436.018046200464	-0.721466410349833	0.134449983127469	-5.36605802074238	8.04760633754782E-08	9.26459840704893E-07	RPS25B
YOR341W	1331.71283648656	-0.814527887719818	0.151784988573194	-5.36632703521295	8.03561855218967E-08	9.26459840704893E-07	RPA190
YJL050W	704.331145178084	-0.982861137497443	0.183321977247871	-5.36139284690622	8.25827032890021E-08	9.48924934597124E-07	MTR4
YIL097W	325.880807777578	0.882586420692512	0.164691631771956	5.35902408153077	8.36727027259518E-08	9.59645838205898E-07	FYV10
YNR073C	170.73452927736	4.44396713994972	0.829819070532322	5.35534467422995	8.53934768822491E-08	9.77547423560279E-07
YDL081C	2300.40306453987	-0.59121800256068	0.110698703156176	-5.34078526400239	9.25448262255094E-08	1.05743275274119E-06	RPP1A
YDR009W	120.653251940911	1.07636400337913	0.201566579516609	5.33999240330634	9.29504763468661E-08	1.06008630953058E-06	GAL3
YGR130C	1880.18437824576	0.691992053542417	0.129597863851122	5.33953286712622	9.31863755536491E-08	1.06079760476621E-06
YDR322C-A	1125.23124505224	0.604761790597974	0.113276080149471	5.33883049095601	9.35480550264483E-08	1.06293542820944E-06	TIM11
YDR161W	485.658448090445	-0.751510843759153	0.140903883252673	-5.3334998753123	9.63376294295049E-08	1.09057764574549E-06
YGR049W	1301.88474960662	-0.669367692852409	0.125501387520378	-5.33354814697745	9.63120106728524E-08	1.09057764574549E-06	SCM4
YOR147W	794.353163061198	0.546435632357975	0.102523489002524	5.32985794450015	9.82896174432951E-08	0.0000011106181727003	MDM32
YOL071W	656.643349154236	0.665143391779592	0.124831402051674	5.32833390354983	9.9117781093014E-08	1.11790958638671E-06	SDH5
YPL119C	221.689180914117	0.865963311383083	0.162560251450077	5.32702984683204	9.98317641988957E-08	1.12388871924098E-06	DBP1
YMR242C	2338.20398092572	-0.703241507169541	0.132115140939364	-5.322944078698	1.02101140199763E-07	1.14732402581094E-06	RPL20A
YGL135W	2670.36386916089	-0.82818948832504	0.15563993141402	-5.32118898280648	1.03091239663924E-07	1.15632430837718E-06	RPL1B
YLR047C	943.291878805766	0.585628820290313	0.110080997644321	5.31998103962067	1.03778066897168E-07	1.16189619586518E-06	FRE8
YHR088W	810.197089063155	-0.812586481252473	0.152752871167198	-5.31961510800699	1.0398700541855E-07	1.16210706421133E-06	RPF1
YLR436C	1193.83946141737	0.572963601805943	0.107760954120791	5.31698708943965	1.05499550829699E-07	0.000001176859040551	ECM30
YOL082W	649.111901914811	0.928756066612408	0.174757081372942	5.31455469109366	1.06918467383732E-07	1.19051473791758E-06	ATG19
YML087C	447.85443216417	1.01946387892722	0.191891320751939	5.31271489993598	1.08003942449954E-07	1.20041472763012E-06	AIM33
YKR044W	502.200266315318	-0.68135983972587	0.128591889155137	-5.29862220862045	1.16679770530992E-07	1.29448899683476E-06	UIP5
YGR174W-A	94.3780571114407	1.40864582239912	0.265901904892373	5.29761463337125	1.17325249693766E-07	1.29929212206158E-06
YLR106C	1264.36653744802	-0.668112247835293	0.126134395317174	-5.2968284039835	1.17831327581165E-07	1.30253689964495E-06	MDN1
YMR244C-A	853.033502935804	0.508039430773199	0.0959445631769773	5.29513516921309	1.18928407092303E-07	1.31229125009973E-06	COA6
YIL017C	581.021703362258	0.64728282762504	0.122309047127743	5.29219091167473	1.20859626168114E-07	1.33119800858682E-06	VID28
YDL083C	1485.89738354492	-0.858864267377132	0.16233772415382	-5.29060187244792	1.21914492153345E-07	1.34040160167878E-06	RPS16B
YPR151C	284.302131591698	0.932013011731374	0.17617710622364	5.29020501987513	1.22179325283309E-07	1.34090164354913E-06	SUE1
YBR079C	2424.14245802302	-0.493482358976766	0.0933548706058237	-5.28609118918303	1.24957620943553E-07	1.36893537065938E-06	RPG1
YDR037W	623.661560535434	-0.930912701161459	0.176120461106178	-5.28565900472087	1.25253022056459E-07	1.36971685837412E-06	KRS1
YMR053C	245.086842554324	0.839448675706881	0.158867218946802	5.28396406302032	1.26418060749989E-07	1.37998858100836E-06	STB2
YJR010W	7062.10693133479	-0.535717478469441	0.101409182697994	-5.28273144715956	1.27271891564489E-07	1.38683257243087E-06	MET3
YIL069C	1471.17432096802	-0.626914544841752	0.118770459961124	-5.27837094381007	1.30337412562504E-07	1.41770925799749E-06	RPS24B
YML015C	747.942888106295	-0.53341632986255	0.10107006914504	-5.27768838366059	1.30823686350623E-07	1.42047103847488E-06	TAF11
YAL059W	357.559161463287	-0.811177218733163	0.153733292150202	-5.27652278428163	1.3165815049455E-07	1.42699693966876E-06	ECM1
YLR186W	309.504165695401	-0.749173389257894	0.142520443620739	-5.25660298428146	1.46740619962486E-07	1.58765559262067E-06	EMG1
YMR070W	2117.99533390128	-0.503111107351273	0.0957361758418189	-5.25518282851138	1.47877494523076E-07	1.59712919438085E-06	MOT3
YBR067C	1017.81329478336	0.645765615230841	0.123020635082323	5.24924631382943	1.52722757397041E-07	0.0000016465506454464	TIP1
YOL139C	3083.06536752257	-0.461470759018203	0.0880070726925973	-5.24356446475715	1.57503743633481E-07	1.69510631132301E-06	CDC33
YIL019W	459.372230993532	-0.878549611905907	0.167835845840825	-5.23457672289578	1.65363373479188E-07	1.77656643598994E-06	FAF1
YDR479C	866.907061192719	0.69120335550255	0.132072175392281	5.23352745155847	1.66305294122305E-07	1.78355133854324E-06	PEX29
YLR218C	171.667025699674	0.812177837555384	0.155306103750597	5.2295294128275	1.69942063749144E-07	1.81936223414801E-06	COA4
YDR430C	1318.70251832735	0.493447110695631	0.0944530840278797	5.22425620904004	1.74856532099125E-07	1.86544150213255E-06	CYM1
YOL124C	383.908280629276	-0.99746983340399	0.190919459969425	-5.22455821718609	1.74571398473643E-07	1.86544150213255E-06	TRM11
YPL131W	10217.9080702982	-0.969247405121631	0.185591727238181	-5.22247095571097	1.76551255369277E-07	1.88024011162437E-06	RPL5
YPL263C	1073.90523573339	-0.574713751305194	0.110062212568389	-5.22171722604693	1.77271521124322E-07	1.88462749327475E-06	KEL3
YBR121C	1912.16853527792	-0.490922061003153	0.0940348826503894	-5.22063778000706	1.7830799163821E-07	0.0000018923554737576	GRS1
YJL079C	7057.03039548854	0.742259971165105	0.142238966625669	5.21840103857417	1.80474362456004E-07	1.91042805905365E-06	PRY1
YLR168C	1248.48564165969	0.570515860513913	0.109331187882385	5.21823526812546	1.80635926408148E-07	1.91042805905365E-06	UPS2
YNL132W	541.775512178987	-0.912086092086695	0.174884868315967	-5.21535168176365	1.83468812441016E-07	1.93703773825895E-06	KRE33
YJR137C	7264.23571180997	-0.550942271182246	0.105707620705396	-5.21194467821488	1.86871281548976E-07	1.96955886915326E-06	MET5
YPR110C	1035.54039442239	-0.811632107448739	0.156127342996001	-5.19852635594734	2.00874646754528E-07	2.11350553461348E-06	RPC40
YIL091C	701.272897877657	-0.900319648544254	0.173237205377128	-5.1970340123203	2.02493325110411E-07	2.12687576701021E-06	UTP25
YOL087C	1156.43016081289	0.516279979226021	0.0993486226565539	5.19664959030978	2.0291232805452E-07	2.12762103155623E-06	DUF1
YFL036W	1182.67443725313	0.492504208217828	0.0948668638908635	5.19153040396079	2.08572519028705E-07	2.18322570003849E-06	RPO41
YPL078C	3086.63467066383	0.742295073493511	0.14302248093711	5.19005871405568	2.10227780202916E-07	2.19679046218876E-06	ATP4
YOR310C	808.038256360557	-0.863790501151924	0.166818043784716	-5.17803998628992	2.24229178155033E-07	0.0000023391006246787	NOP58
YPL220W	1543.8115528173	-0.972396019905015	0.187952765279852	-5.17361911891621	2.29602629135144E-07	2.39107473918762E-06	RPL1A
YKL106W	650.898034253502	-0.62944232194082	0.121707870562751	-5.17174706147116	2.31915375809446E-07	2.41105219782847E-06	AAT1
YKL180W	3565.69744656894	-0.659031061551886	0.12745267957723	-5.17079016100676	2.33106210833313E-07	2.41931794027851E-06	RPL17A
YBR214W	1977.9707933691	1.20090076614525	0.23231927427978	5.16918266841267	2.35119999348359E-07	2.43608229833308E-06	SDS24
YDL208W	518.2828091611	-0.740246506867557	0.143524678209196	-5.15762526768117	2.50101523757332E-07	2.58692151392314E-06	NHP2
YLL034C	361.837202084565	-0.986121128636793	0.191750038920113	-5.14274278216774	2.70756206387575E-07	0.0000027911175204844	RIX7
YMR139W	493.831601774717	0.707820456347943	0.137633176678398	5.1428040348286	2.70667912813176E-07	0.0000027911175204844	RIM11
YBR126C	5082.43870868546	1.13989400084563	0.221727592676477	5.14096593520885	2.73329611197691E-07	2.81290221086109E-06	TPS1
YGL059W	387.599945141619	0.701283070956247	0.136459943147236	5.13911302307656	2.76038337283089E-07	0.0000028360039593471	PKP2
YDL048C	2000.50566216511	0.68184381074174	0.132759926634437	5.13591584469042	2.80773288426054E-07	2.87498678751837E-06	STP4
YDR025W	2421.82437470772	-0.780409652608509	0.151945770426198	-5.13610645705709	2.8048881044801E-07	2.87498678751837E-06	RPS11A
YKL171W	964.839027809354	0.853952238082889	0.166285332059117	5.13546340803706	2.81449640130319E-07	2.87709306039572E-06	NNK1
YMR194C-B	108.65072447467	0.975577776516997	0.189982169922508	5.13510176726019	2.81991391466117E-07	2.87781865781698E-06	CMC4
YGR225W	81.0122191685632	1.26681025163839	0.246912117842551	5.13061190640388	2.88801803024139E-07	0.0000029424090364776	AMA1
YPL273W	455.050814973819	-0.663306261531059	0.129329649799143	-5.12880273441716	2.9159069209981E-07	0.0000029658800346192	SAM4
YCR047C	1013.22674130594	-0.812939987305718	0.158528714731993	-5.12802988833957	2.92789967486441E-07	2.97313134758242E-06	BUD23
YBR039W	2307.01074540988	0.544619444939314	0.10626158990705	5.12527099788086	2.97110088575762E-07	3.00700988652919E-06	ATP3
YDR324C	1120.92172332105	-0.903267680728505	0.176237873002301	-5.12527565920359	2.97102737805434E-07	3.00700988652919E-06	UTP4
YDR251W	1120.51510280193	0.498761711758301	0.0974180248900767	5.11980931989832	3.05844737949259E-07	3.09029567451871E-06	PAM1
YIL160C	94.0446347706656	1.55371611419717	0.303644602305239	5.11689028028662	3.10614185473918E-07	3.13330778185159E-06	POT1
YLR185W	1265.16111679743	-0.706316289750778	0.138075609534619	-5.11543126357655	3.1302492519526E-07	3.15242399953645E-06	RPL37A
YBL078C	548.040316038101	0.782605735114842	0.153007531132802	5.11481839698193	3.14042946240158E-07	3.15747455652317E-06	ATG8
YHR020W	1468.55685790827	-0.791606019757978	0.154940749059507	-5.10908863267437	3.23716479358516E-07	3.24939053911102E-06
YKL068W	1940.69066207525	-0.508885880397753	0.0996723127749764	-5.10558916744142	3.29765442352126E-07	3.30468221163696E-06	NUP100
YLR420W	815.25556395976	-0.48652793321301	0.0953108508640969	-5.10464368749312	3.31418374336487E-07	3.31581100215866E-06	URA4
YBL024W	1126.60275603556	-0.590447529608284	0.115985502961644	-5.09070111808319	3.56741963096243E-07	3.56333924903159E-06	NCL1
YGL125W	2308.92607753486	-0.584459938469437	0.114830522224646	-5.08976121632575	3.58514680333859E-07	0.0000035708361686036	MET13
YPL217C	1390.8086495655	-0.785835510077132	0.1543977028807	-5.08968394875883	3.58660789714152E-07	0.0000035708361686036	BMS1
YJR059W	2508.74130554637	0.686732710439985	0.134938842683327	5.08921446770966	3.59549792835341E-07	3.57386647740234E-06	PTK2
YER150W	1216.57941040712	0.89674808233468	0.176452620084792	5.08208992251723	3.73304602509713E-07	3.70456336873681E-06	SPI1
YGR027C	7710.34135914654	-0.776011364546391	0.152914721275871	-5.07479828018912	3.87907291431378E-07	3.84323707053486E-06	RPS25A
YMR256C	367.255263584213	0.695483199051389	0.137064165065951	5.07414318481234	3.89245883812284E-07	3.85025904165776E-06	COX7
YIL125W	2563.96596938467	0.794474767185686	0.156611454857051	5.07290330653559	3.91791607429997E-07	3.86810187832261E-06	KGD1
YKR059W	3586.80726068854	-0.681081126239315	0.134265370076771	-5.07264923077249	3.92315256757732E-07	3.86810187832261E-06	TIF1
YHR051W	686.9012998176	0.572401934231316	0.112886014170984	5.07061869829439	3.96524513053948E-07	3.90330812930561E-06	COX6
YOR206W	746.555359674535	-0.961703970898586	0.189815374415917	-5.06652305619528	4.05147698856169E-07	3.98178116255267E-06	NOC2
YIR012W	920.052194940714	-0.735695734334934	0.145490318476282	-5.05666453988049	4.26652768329503E-07	4.18640188250121E-06	SQT1
YER098W	601.422454855648	0.760468136665984	0.150516510613025	5.05239015685883	4.36315286600108E-07	0.0000042743515176065	UBP9
YOR303W	2903.62076382982	-0.598568778705622	0.118559875920156	-5.04866232407944	4.44914345643518E-07	4.35161823187012E-06	CPA1
YOR096W	1614.9065754268	-0.744935734556345	0.147599727541806	-5.04699938789082	4.48802788093387E-07	4.38263808884165E-06	RPS7A
YBR204C	301.498992271621	0.717574743464744	0.142212023442443	5.04580925082727	4.51605789718571E-07	4.40297638365171E-06	LDH1
YJL109C	784.755085034198	-0.779538144840593	0.154506975851588	-5.0453265332782	4.52747489496521E-07	4.40707866766279E-06	UTP10
YHR072W	3172.84505591534	-0.58107530345984	0.115339450851503	-5.03795795081392	4.70524775002961E-07	4.56558404697318E-06	ERG7
YMR250W	788.504827296442	1.35716219410909	0.26938519195364	5.03799850417411	4.7042511887505E-07	4.56558404697318E-06	GAD1
YER131W	2730.66228042495	-0.795453834327826	0.157925108575105	-5.03690541361591	4.7311842197473E-07	4.58347529878213E-06	RPS26B
YKL150W	5690.13640428476	0.857952863962526	0.170392575323737	5.03515403961974	4.77464723397066E-07	4.61465898822588E-06	MCR1
YOR095C	293.747781254765	-1.07807918468276	0.214116987753415	-5.03500070683005	4.77847070104202E-07	4.61465898822588E-06	RKI1
YLR276C	786.907539274015	-0.90365152186701	0.180086540379253	-5.01787373983622	5.2246493845658E-07	5.02965065950405E-06	DBP9
YMR128W	544.256103193986	-0.806954174927317	0.160809253784847	-5.01808295191128	5.21896431039256E-07	5.02965065950405E-06	ECM16
YKL039W	2239.74833245746	0.421540341761253	0.0841365093346972	5.0101952778235	5.43748324043548E-07	5.22631054226133E-06	PTM1
YJR149W	405.592462336382	0.719787539708046	0.143699740896548	5.00896894606256	5.47224009288387E-07	5.25146054753518E-06
YAL028W	171.047182982305	0.879820579330189	0.175919487025962	5.00126844503785	5.69543435845504E-07	5.45708310865763E-06	FRT2
YHR070W	538.963162666839	-0.684637340781888	0.136953623008355	-4.99904512011427	5.76149209167311E-07	5.51173727017179E-06	TRM5
YOR202W	958.04845971388	-0.748682921573466	0.149828262304297	-4.99694056421019	5.82470110908543E-07	5.56349966872488E-06	HIS3
YER176W	1055.02889692917	-0.490335920949546	0.0981446825126678	-4.99605183282606	5.85159388539557E-07	0.0000055804669924217	ECM32
YDL229W	4434.38428241139	-0.983394098933785	0.1969018150563	-4.99433739934091	5.90381073865337E-07	5.62149455535639E-06	SSB1
YCR034W	646.807550273533	-0.537292911488061	0.107643569541214	-4.99140741781465	5.99409124236956E-07	5.69858161191371E-06	ELO2
YKL142W	1685.6045869453	0.828570765346185	0.166063647147236	4.98947710459205	6.05429491211245E-07	5.74687962697879E-06	MRP8
YPL260W	1435.90021795739	0.485338562047725	0.0973584580351284	4.98506829137133	6.19399315566435E-07	0.0000058703690171436
YPL172C	753.961030145694	0.537635429237144	0.107871478716829	4.98403688938463	6.22711993905255E-07	5.89262913118084E-06	COX10
YLR040C	509.024898903996	-0.560063363741655	0.11240625781171	-4.98249274235077	6.27703457322858E-07	5.93068197003807E-06	AFB1
YAL036C	866.096413867409	-0.761478326309134	0.152931267545012	-4.97921934822784	6.38412556471673E-07	6.02255549029527E-06	RBG1
YER073W	1596.44089701082	-0.611547302823668	0.122868873842561	-4.97723535423038	6.44988784342451E-07	6.07521793325948E-06	ALD5
YJL052W	2889.69056451305	1.48562615122443	0.298583319970358	4.97558320194147	6.50514850022505E-07	6.11784196644242E-06	TDH1
YPL126W	1471.37270167277	-0.809662525100979	0.162857688743095	-4.97159533178815	6.64041977720691E-07	6.23546637451088E-06	NAN1
YBL086C	760.098154415639	0.569847603211008	0.114634990165188	4.97097441531477	6.66172408556827E-07	6.24587719863172E-06
YML093W	1013.62258674891	-0.963773813582195	0.194008156323518	-4.96769739914983	6.77525765094919E-07	6.34259571519945E-06	UTP14
YER074W	1228.78108086907	-0.671808302233556	0.135252607032124	-4.96706360768333	6.79742975370129E-07	6.35362203125015E-06	RPS24A
YJL069C	546.996492074833	-0.933262428813766	0.188049849361573	-4.96284592613173	6.94676884356941E-07	6.48329739553279E-06	UTP18
YKR043C	2243.09813855791	-0.681720090438943	0.137391461244766	-4.96188106788122	6.98137409331866E-07	6.48821441048672E-06	SHB17
YNR043W	867.952849223374	-0.527144205018556	0.106240274209983	-4.96181141227724	6.98387875364022E-07	6.48821441048672E-06	MVD1
YOR056C	755.526639350327	-0.650652519694574	0.13112219238381	-4.96218456895562	6.97047096865041E-07	6.48821441048672E-06	NOB1
YEL069C	110.435288003748	6.17276586797644	1.24429425017239	4.96085702165805	7.01828383787805E-07	6.51028362685106E-06	HXT13
YMR110C	1159.51364570609	0.636188217165748	0.12845498489561	4.9526160287415	7.32223691512281E-07	6.78194458517359E-06	HFD1
YDR281C	93.9212648786757	-0.995313879638237	0.20110161162642	-4.94930832024957	7.44776850527453E-07	6.88777743914421E-06	PHM6
YBR181C	3090.80443648929	-0.808899333673342	0.163751341570573	-4.93980278827043	7.8201622335247E-07	7.22124648542848E-06	RPS6B
YDR391C	150.762762033441	0.802174295131876	0.162700372437403	4.93037774354515	8.20707654586054E-07	0.0000075670978770506
YER127W	510.897974580947	-0.935664823319435	0.189816421728393	-4.92931441231292	8.25186815707866E-07	7.59693825967197E-06	LCP5
YLR070C	229.252237086934	0.7382704227351	0.14978047576481	4.92901640861627	8.26446339972586E-07	7.59709244549236E-06	XYL2
YNR034W	316.107877102979	0.866603397626383	0.175828805626417	4.92867704207497	8.27882940795086E-07	7.59887149711766E-06	SOL1
YGR174C	1897.22580663769	0.793058997497343	0.161020941495918	4.92519165600239	8.42777094475406E-07	7.72398257650399E-06	CBP4
YKL100C	992.410705560578	0.824871047428868	0.167496903805544	4.92469429994064	8.44923380009606E-07	7.73206081137533E-06
YDR060W	1333.81300517746	-0.900153929103626	0.182844152402427	-4.92306654205954	8.51984658371487E-07	7.78283577858198E-06	MAK21
YDR096W	1086.47504171187	0.716165783154216	0.145478489308011	4.92282939258416	8.53018153386214E-07	7.78283577858198E-06	GIS1
YCL058W-A	112.997860540789	-0.883973832108794	0.179649471941458	-4.92054790117532	8.63022743803474E-07	7.86238156910676E-06	ADF1
YHR011W	610.111568384482	0.558216699255945	0.113490646528322	4.91861414426467	8.71590867734843E-07	7.92862347390341E-06	DIA4
YNL247W	1554.84064801342	-0.495423649343241	0.100822988338055	-4.91379652110792	8.9329461346615E-07	8.10987329596495E-06
YOR361C	2139.11350539908	-0.495399862867382	0.100822080940794	-4.91360481994315	8.94168918940026E-07	8.10987329596495E-06	PRT1
YDR263C	271.687965354754	0.729784533216937	0.148607940310841	4.91080444080214	9.07035127889068E-07	0.0000082143788693124	DIN7
YKL189W	263.510181379393	0.652030907051508	0.132838196928586	4.9084594802355	9.17945894791697E-07	8.30089238884858E-06	HYM1
YBL015W	1489.24452858041	1.41998079708356	0.289384598157764	4.90689831498714	9.25279725345206E-07	8.35485223195753E-06	ACH1
YGR111W	520.490915428435	0.647730350226134	0.132062954357589	4.9047089199009	9.35659867111505E-07	8.43611912633131E-06
YPR144C	365.979397182432	-0.886172393920554	0.180693710046549	-4.90427914558986	9.37710592252672E-07	8.44215736441912E-06	NOC4
YBR132C	302.391215590807	1.04189360857902	0.212526020849286	4.90242843871753	9.46591030851886E-07	8.50957495823174E-06	AGP2
YPL154C	4890.95870579826	0.911907647800111	0.18606319198318	4.90106419265637	9.53189016906739E-07	0.000008556306109179	PEP4
YNR044W	455.106470562326	-0.557838935966948	0.113963028071983	-4.89491149370475	9.83499809841114E-07	8.81544624275473E-06	AGA1
YLL009C	1202.0806344973	0.518843366053386	0.106005674835734	4.8944867042013	9.85626396580335E-07	0.0000088215727119994	COX17
YKR011C	1113.05738936679	0.794622258723132	0.162622148775459	4.88631016566082	1.02743296698806E-06	0.0000091823066187105
YDR496C	758.950558343796	-0.983359333952495	0.201323180380311	-4.8844814198488	1.03701420439314E-06	9.25440559336533E-06	PUF6
YGR148C	2038.16702328049	-0.640113063949526	0.131069666925568	-4.88376204017542	1.04080672610913E-06	9.27471066575093E-06	RPL24B
YMR252C	336.805028423008	0.646806967496338	0.132470338805591	4.88265504057909	1.04666884331636E-06	9.31337210945113E-06
YCL025C	2797.92011497726	-0.560119353854078	0.115014896260458	-4.86997225633845	1.11613918814544E-06	9.91709136211201E-06	AGP1
YBR294W	1582.44832326507	-0.575135703431691	0.118316929343378	-4.86097557317886	1.16808667978507E-06	0.0000103591388481049	SUL1
YLR074C	445.63495509212	-0.804865915785526	0.16558391567751	-4.86077353885673	1.16927953626573E-06	0.0000103591388481049	BUD20
YKL162C	240.589832589567	0.825651490302686	0.170087488253052	4.85427528375457	1.20827794926452E-06	0.0000106891506568076
YNL301C	1224.73533949058	-0.728133333531742	0.150076162583406	-4.85175874034678	1.22371428807613E-06	0.0000108100656690887	RPL18B
YGR214W	5059.87579890212	-0.710476528646218	0.14676776846589	-4.84082122439123	1.29303659206258E-06	0.0000114059634737064	RPS0A
YOL127W	3617.92666163222	-0.670126004517631	0.138486639465537	-4.83892169745657	1.30545462357917E-06	0.0000114989108270021	RPL25
YML110C	2182.38207516728	0.540552258274917	0.111927894092334	4.82946867408218	1.36897848267982E-06	0.000012041101387945	COQ5
YOL039W	1804.91586617358	-0.682251485847497	0.141418295124928	-4.82435094585746	1.40459911458066E-06	0.0000123366586026315	RPP2A
YDR321W	483.296225169985	-0.76221644348859	0.158264949195149	-4.81607865395853	1.46406833335629E-06	0.0000128405304473558	ASP1
YLR174W	277.49903196453	0.967830926626574	0.201046809202332	4.81395815465321	1.47969804705904E-06	0.0000129590174235987	IDP2
YKL133C	198.86524974539	0.830251742793355	0.172606280045869	4.8100900069958	1.50862346990545E-06	0.0000131934410179285
YGL045W	597.732460162761	0.54152978576633	0.112752601260503	4.80281412324299	1.56451106891734E-06	0.0000136626516632739	RIM8
YOR312C	2630.62799519939	-0.702488341736937	0.146557265792671	-4.79326861031047	1.64085690730963E-06	0.000014308927638208	RPL20B
YGR118W	3231.099865448	-0.760636042592162	0.158722379554449	-4.79224193039036	1.64927849899753E-06	0.0000143414501626912	RPS23A
YPL090C	1801.4815069597	-0.82245042784798	0.171616700244129	-4.79236826414925	1.64823997844656E-06	0.0000143414501626912	RPS6A
YHR208W	6520.63397737222	-0.46238919764793	0.0965809156123182	-4.78758349635024	1.68801516116523E-06	0.0000146574384661975	BAT1
YPL160W	2958.80356874045	-0.478579390189209	0.100025403603829	-4.78457844653864	1.71346567822354E-06	0.0000148573272212489	CDC60
YCR021C	760.194282635306	0.851910353108315	0.178147390427372	4.78205350673171	1.73513475855517E-06	0.0000150239076190478	HSP30
YOR168W	1202.35764619705	-0.432229355474217	0.0905320122350994	-4.77432617262251	1.80309945328941E-06	0.000015590306871228	GLN4
YEL060C	8435.08111971094	0.807231610874461	0.169106039285926	4.77352325371174	0.0000018103063587214	0.0000156305123882258	PRB1
YOL155C	599.710852403433	0.842588823213589	0.176556977557219	4.77233375237476	1.82103408269985E-06	0.0000157009609979467	HPF1
YGL078C	972.05291687508	-0.9139789416867	0.191542807136036	-4.77166934823912	1.82705268785732E-06	0.0000157306663110871	DBP3
YDL201W	396.131771769241	-0.658616466139554	0.138071328119075	-4.77011755526501	1.84118438423714E-06	0.0000158078091865753	TRM8
YKR052C	352.148480687663	0.923135180125058	0.193515595193945	4.77033997802542	1.83915242061875E-06	0.0000158078091865753	MRS4
YPR132W	1863.82519057468	-0.665490698533375	0.139547726569681	-4.76891107359656	1.85224394784526E-06	0.0000158804589806144	RPS23B
YHL033C	2236.64674328723	-0.561939173197928	0.118002200302958	-4.76210758575016	0.0000019158149159346	0.000016402488208835	RPL8A
YDR465C	833.678884203106	-0.929853625782041	0.195325396240871	-4.76053623173181	1.93079266876023E-06	0.0000165076022155682	RMT2
YOR020W-A	238.859750408956	0.711045484726592	0.149429355584984	4.75840561543614	0.0000019512809452328	0.0000166594698578326
YFL014W	5986.15408843184	1.14819466839905	0.241350965280536	4.75736513862473	1.96136204773077E-06	0.0000167216601333107	HSP12
YHR016C	1027.55561898119	0.980157708257753	0.206041446288751	4.75709002199557	1.96403598490382E-06	0.0000167216601333107	YSC84
YDR512C	467.622910174281	0.569871187518939	0.119844854537607	4.75507429766303	1.98373448924536E-06	0.0000168658816867272	EMI1
YJR015W	1985.68812774175	-0.396614827625145	0.0834332081562021	-4.75368065534061	0.000001997464569362	0.0000169590290451526
YDR471W	1798.5722143724	-0.832191330947035	0.175088942289978	-4.75296337999906	2.00456665912246E-06	0.0000169957225897581	RPL27B
YPL149W	262.25809568686	-0.71350105769258	0.150249000653311	-4.74879070469781	2.04636580507603E-06	0.0000173260861030883	ATG5
YHR066W	467.799697887861	-1.0446916248542	0.220027496102722	-4.74800487829246	2.05433082621482E-06	0.0000173647953858757	SSF1
YLR237W	912.721286852829	-0.613615784018382	0.129242683238815	-4.74777967031636	2.05661898566563E-06	0.0000173647953858757	THI7
YPL274W	1053.09848231273	-0.726125293719424	0.152965730252657	-4.74698020608974	0.0000020647614929084	0.0000174094993188263	SAM3
YLR205C	1922.19178412769	0.706366146858253	0.148819329785178	4.7464677329074	2.06999728596004E-06	0.000017429605246658	HMX1
YDR123C	456.376079502098	-0.714451376500001	0.150566260621283	-4.74509610288489	2.08407365893595E-06	0.0000175239921280267	INO2
YFR011C	1664.67847363604	0.531978097136906	0.112377377915866	4.73385397490927	2.20296245288447E-06	0.0000184982273001137	MIC19
YDL027C	717.876111447505	0.487190792124159	0.102955493745954	4.73205240826022	2.22261006459622E-06	0.0000186120757875023
YFR052C-A	17.6964330182949	2.37962964381842	0.502873715935859	4.73206208320089	2.22250410313824E-06	0.0000186120757875023
YBR155W	585.289907194628	-0.719645346300763	0.152281604137248	-4.72575364816988	0.000002292634579749	0.0000191721958768887	CNS1
YNL149C	1298.88955251507	-0.470271780093939	0.099663659231077	-4.71858833723516	2.37486841041579E-06	0.0000198327467115734	PGA2
YNL044W	1287.2012302369	-0.624807717907031	0.132500643897856	-4.71550703095972	2.41109566800292E-06	0.0000201078142135086	YIP3
YMR311C	3095.74642073489	0.449667335907201	0.0953663610415422	4.71515669672373	2.41524801784331E-06	0.0000201150015437005	GLC8
YOL061W	952.448251597144	-0.479189040622459	0.101769501822485	-4.70857213645697	2.49458083836096E-06	0.0000207474458025858	PRS5
YOL121C	1574.13091551763	-0.818269444910186	0.173837556586215	-4.70709241995336	2.51275006418394E-06	0.000020870164595593	RPS19A
YDL019C	2201.00202296256	0.579430696919879	0.123157774166196	4.70478376897234	2.54135160496759E-06	0.0000210790805443242	OSH2
YPL229W	353.516220421969	0.582582798966643	0.123851005780691	4.70390042692306	2.55237764580017E-06	0.0000211418489820819
YKL103C	1252.57617391237	1.03313206933637	0.219887514978089	4.69845716087752	2.62134156695688E-06	0.000021683709064692	APE1
YBR249C	1604.29802170368	-0.787304009352927	0.167688994363582	-4.69502493196364	2.66574208747684E-06	0.000022021191055062	ARO4
snR76	115.085329182076	-0.831618481682996	0.177214251901995	-4.69272912735544	2.69584332887658E-06	0.0000222397979344433
YHR064C	1176.98471093912	-0.513174249529365	0.109438475869452	-4.68915749650539	2.74332188239688E-06	0.0000226009793357037	SSZ1
YBR271W	219.200150849703	-0.689690012816834	0.147116659449681	-4.68804835153788	0.0000027582285858843	0.0000226932050410643	EFM2
YPR112C	622.337139932441	-0.975574418432939	0.208134433515611	-4.68723219870185	2.76924713868691E-06	0.0000227532362349369	MRD1
YIL111W	372.062303165676	0.922605618684505	0.196872336007323	4.68631417392329	2.78169149976354E-06	0.0000228248055544356	COX5B
YGR288W	282.558812257408	0.652957514190051	0.139447988663422	4.68244483443975	2.83473489820889E-06	0.0000231697797375583	MAL13
YHR080C	1150.27824002895	0.567346699879257	0.121165322632613	4.68241810075906	0.0000028351047347773	0.0000231697797375583
YPR002W	654.920465088948	0.742708081401443	0.158607714127188	4.68267313155944	2.83157849676766E-06	0.0000231697797375583	PDH1
YBR187W	559.839679439684	-0.717700123898667	0.153476733399061	-4.67627964189561	2.92126187098735E-06	0.0000238420211179515	GDT1
YMR118C	24.2635865527992	1.87358643208254	0.400754570855568	4.67514675648649	2.93743483884934E-06	0.0000239420522265147	SHH3
YOL052C	750.351748088622	-0.499985990049722	0.107256307317497	-4.661599886799	3.13760723289101E-06	0.0000255055758173707	SPE2
YPL004C	2415.62636265257	0.837311434059417	0.179614068842162	4.66172521705531	3.13569672834071E-06	0.0000255055758173707	LSP1
YGL111W	754.588047606879	-0.676643298482922	0.145204342542631	-4.65993844698044	3.16303957212187E-06	0.0000256441126052799	NSA1
YPL152W	349.19598263764	0.648015166968691	0.139054221779948	4.66016176045464	3.15960975486088E-06	0.0000256441126052799	RRD2
YEL033W	381.637878109212	-0.785344211869439	0.168554380256797	-4.65929280908005	3.17297586703976E-06	0.000025690597980416	MTC7
YCL037C	91.1825853132373	-1.17367563839091	0.2520926989422	-4.65573038535324	3.22834178157957E-06	0.0000261043033211586	SRO9
YKL026C	84.0071266446505	1.3059822703294	0.28057978418611	4.65458434262369	3.24634931508104E-06	0.0000262152356183493	GPX1
YDL149W	265.895781912444	0.681443176841672	0.146570368566218	4.64925607752569	3.33134397997132E-06	0.0000268661025719851	ATG9
YKL006W	2676.91528084624	-0.854870484963857	0.183935359218289	-4.64766801009326	3.35708638183115E-06	0.0000270380356418101	RPL14A
YBR056W	723.602368747634	0.786610419178337	0.169413617295478	4.64313572743325	3.43160755356245E-06	0.0000275655939223749
YIL148W	2394.1341375801	-0.45198792584802	0.0973417041666261	-4.64331223413064	3.42867592437153E-06	0.0000275655939223749	RPL40A
YAL035W	3019.38751200483	-0.404081425350103	0.08705974009236	-4.64142696637298	3.46011320134376E-06	0.0000277580997372892	FUN12
YDL206W	650.736403435235	0.739329317756529	0.159315028444771	4.64067530209699	3.47272428871756E-06	0.0000278227569815602
YGR177C	267.733568940956	-0.718693828165787	0.154897133826747	-4.63981360022871	3.48723576245376E-06	0.0000279024505443453	ATF2
YOL040C	7759.50551907406	-0.745341849352369	0.160861785229752	-4.63343017291414	3.59656106864132E-06	0.0000287395788400057	RPS15
YDR477W	2016.02606725639	0.481689456167011	0.10406404350229	4.62877897067696	3.67828105399332E-06	0.0000293542194295838	SNF1
YMR108W	4007.66672986725	-0.613188582606047	0.132533382962113	-4.62667268352562	3.71587062207989E-06	0.0000296155373047905	ILV2
YBR262C	807.354750657262	0.546247454756335	0.118115097176354	4.62470478215624	3.75132306102521E-06	0.0000298591638958947	MIC12
snR19	136.780045217262	-1.24249454187511	0.269083272277238	-4.61750941022809	3.88373075437234E-06	0.0000308728817964605
YBR085C-A	5025.91973141254	0.67132770348941	0.145464634832021	4.6150578404479	0.0000039298585441107	0.000031198993870323
YJL102W	1096.98185511826	0.668895558394741	0.144983997401707	4.61358198409602	3.95788041530677E-06	0.0000313807042526203	MEF2
YML008C	1962.87195636757	-0.432115164670644	0.0937270790839365	-4.61035560794194	4.01980761415876E-06	0.0000318304196183322	ERG6
YDR395W	1331.21324345048	-0.500560799548519	0.108580642351516	-4.61003719178615	4.02596940700993E-06	0.0000318379702264576	SXM1
YMR301C	1058.83673724025	-0.480655101695867	0.104311071243024	-4.60790111699682	4.06754006804752E-06	0.0000320593874335632	ATM1
YNL186W	1142.17180000465	-0.50141388088841	0.10881348567499	-4.60801230452316	4.06536610973088E-06	0.0000320593874335632	UBP10
YNL202W	148.851791657411	0.996016527975716	0.216159241504586	4.60779063177173	4.06970139840422E-06	0.0000320593874335632	SPS19
YHR197W	441.447652955497	-1.04199986229293	0.226438598524567	-4.60168835650113	0.0000041907993027019	0.0000329708573197126	RIX1
YOR337W	541.497115046141	-0.551408996946392	0.119889418820631	-4.5993132869496	4.23885913598484E-06	0.0000333061001263179	TEA1
YLL035W	533.242365727487	-0.729998202420373	0.158792787584759	-4.59717480575571	4.28258303073612E-06	0.0000336064570820153	GRC3
YGR123C	286.281512171222	-0.764336621317153	0.166372699085566	-4.59412286702191	4.34573284699642E-06	0.0000340185231352661	PPT1
YPR015C	98.3042649291637	0.992983106789419	0.21614315261348	4.59409930309071	4.34622387839732E-06	0.0000340185231352661
YKL195W	5021.2495560716	0.489998741710238	0.106771508431969	4.58922749061327	4.44889375211058E-06	0.0000347331896636679	MIA40
YOR276W	607.848574780647	-0.804691246484433	0.175341097589356	-4.58929057447215	4.44754957820161E-06	0.0000347331896636679	CAF20
YKL194C	497.718961250189	0.544250600823846	0.118601963050247	4.58888358022598	4.45622854953095E-06	0.0000347460779633708	MST1
YBR048W	2038.51329403775	-0.652047836582916	0.142116228814396	-4.58813072949248	0.0000044723255415578	0.0000348271669242584	RPS11B
YDL061C	789.875570239868	-0.651305152628335	0.141995225018489	-4.58681024339749	0.0000045006939983687	0.0000350034890738268	RPS29B
YDR122W	901.979843863906	0.516952414082536	0.112779599573405	4.58374046403724	4.56731085996757E-06	0.0000354764565272958	KIN1
YPR091C	1285.51054191063	0.400955861721202	0.0875103691895465	4.58180973791501	4.60969205117654E-06	0.0000357602125746728	NVJ2
YGL208W	388.87956045926	0.981956734638467	0.214488068718593	4.57814152789443	4.69125261154732E-06	0.0000363468025530909	SIP2
YBR248C	1919.61607013495	-0.799658589693433	0.174687409894931	-4.57765439521029	4.70218714282157E-06	0.0000363854050684409	HIS7
YML120C	4857.89618674587	0.92771773868891	0.202696892452245	4.57687203521128	4.71979966534245E-06	0.0000364755187790625	NDI1
YKL191W	497.63464737553	-0.823150207180526	0.180229905288113	-4.56722321339873	0.0000049422763903652	0.0000381466358261395	DPH2
YJL155C	534.4762450729	0.631325114363282	0.138340121214057	4.56357207744829	5.02905331447513E-06	0.0000387674689929211	FBP26
YFL023W	661.06143335719	-0.657846830085835	0.144231437035813	-4.5610502370748	5.08984006523056E-06	0.0000391866401999426	BUD27
YOR335C	1844.53167098373	-0.422635876969882	0.0928796332639947	-4.55036117303145	5.35539113588929E-06	0.0000411792528474104	ALA1
YDR120C	996.54270160315	-0.726017684643939	0.159564764123805	-4.54998751529271	5.36490986174526E-06	0.0000412006205839809	TRM1
YLR068W	246.825546431978	-0.952780793594166	0.209536169439176	-4.54709464310762	5.43915430529604E-06	0.0000416741307525736	FYV7
YPL226W	1490.51053579505	-0.591832958284105	0.130157448668775	-4.54705408209256	5.44020224775948E-06	0.0000416741307525736	NEW1
YDL063C	271.961515092787	-1.04122277958404	0.229098889937254	-4.54486174013855	5.49713249789538E-06	0.0000420575356190669	SYO1
YOR003W	318.526656492163	0.641765116491643	0.141238073963135	4.54385349844937	5.52350534240159E-06	0.0000422064851976261	YSP3
YOL032W	659.393936636024	0.582959561909637	0.128305920003248	4.54351258223222	5.53245014801599E-06	0.0000422220571221246	OPI10
YKL148C	3473.82276137501	1.08902622912532	0.239771992511675	4.54192425778123	5.57430700389667E-06	0.0000424884522628682	SDH1
YFR033C	7253.67851367214	0.394380372851124	0.0869343436819485	4.53653131947455	5.71870002294273E-06	0.0000435347611958268	QCR6
YKR081C	456.832675754973	-0.882873473775447	0.194733878640662	-4.53374358862638	5.79473683762662E-06	0.000044058739164691	RPF2
YEL057C	82.8367407909882	0.943585457524392	0.208223129421239	4.53160732021995	5.85365857663726E-06	0.000044451447054638
YKL096W-A	14568.1613099236	-0.470124221796069	0.104061937687366	-4.51773465153481	6.25047438076048E-06	0.0000474058931632615	CWP2
YJR124C	374.341910750881	-0.61397823656362	0.135975961589785	-4.51534395774955	6.32140794970751E-06	0.0000478844693885527
YBR030W	314.066472000552	-0.555746830161632	0.123182792684223	-4.51156219185806	6.43519087705372E-06	0.000048686041870581	RKM3
YGR034W	2252.51423526808	-0.836604587284237	0.185462252048445	-4.51091571489008	6.45483667337922E-06	0.0000487743097458185	RPL26B
YPR061C	130.786739224523	0.849998695391356	0.188612676050439	4.50658308439487	6.58798964251662E-06	0.0000497189884996347	JID1
YOR315W	2044.09259760015	-0.572281709215618	0.127132910389041	-4.50144425597095	6.74932674428231E-06	0.0000508737785299603	SFG1
YIL074C	1505.3712971436	-0.552010444742914	0.122702387505649	-4.49877509284407	6.83461155475403E-06	0.0000514531778746445	SER33
YDR185C	46.5329350451637	1.37876453986041	0.30653089806221	4.49796268035789	6.86077364261065E-06	0.0000515866042770958	UPS3
YAL038W	39706.6633312023	-0.930689903600738	0.206977365248129	-4.49657817648325	6.90557963771996E-06	0.0000518597153874473	CDC19
YPL006W	697.523040821141	0.556332546390374	0.123751737584041	4.49555341404855	6.93892361094328E-06	0.0000520461840904248	NCR1
YBR054W	2287.97522725961	0.645046358012549	0.14354517062286	4.49368205989526	7.00021197598187E-06	0.0000524415389818347	YRO2
YPL166W	114.329920251919	1.00456142905401	0.223699196188795	4.4906796545044	7.09962625412984E-06	0.0000531211937472408	ATG29
YGL029W	154.249047931665	-0.976405874622797	0.217656695049499	-4.48599053845205	7.25759621056674E-06	0.0000542367795051277	CGR1
YGR145W	471.59263087045	-0.811815365979588	0.181032316728925	-4.48436710443908	7.31306666027416E-06	0.0000544949184468562	ENP2
YLR042C	501.310101843305	-0.575136187909041	0.128250905265776	-4.4844610392198	7.30984602101087E-06	0.0000544949184468562
YPL245W	261.090070426012	-0.621413247243436	0.138578471652253	-4.48419758014651	7.31888238914918E-06	0.0000544949184468562
YDL153C	841.301367612172	-0.815947641481197	0.182042825462345	-4.48217412253894	7.38864181225078E-06	0.0000549474055940256	SAS10
YLR009W	824.377809571696	-0.877468873412392	0.195962201041884	-4.47774554861652	7.54354376335361E-06	0.0000560312065922	RLP24
YDR083W	377.868782977239	-0.993079089939853	0.221918830871656	-4.47496540081445	7.64236872893761E-06	0.0000566963592718393	RRP8
YPL012W	1028.71705053971	-0.971966457327682	0.217371129005207	-4.47146068466341	7.76871432834384E-06	0.0000575638190171708	RRP12
YDR524C-B	7154.73366533604	-0.435358051118182	0.0973987665192363	-4.46985179255015	7.82738168485237E-06	0.0000579283102173155
YHL011C	723.761524071123	-0.557185740523417	0.124696622642803	-4.46833064692931	7.88323878343165E-06	0.0000582711471379899	PRS3
YLR189C	1069.02991750176	0.466945640416805	0.104574324275986	4.4652035157738	7.99926763358593E-06	0.0000590573949808101	ATG26
YHR052W	466.031467065861	-0.904218916533964	0.202644895287019	-4.46208583371055	8.11656998195081E-06	0.0000598511366702839	CIC1
YOR036W	1036.47881159077	0.545181972105362	0.122229776483121	4.46030409112831	8.18434429932995E-06	0.0000602056518673935	PEP12
YOR377W	394.655348033574	0.669870645891216	0.150181812520162	4.46039793134929	8.18076132984802E-06	0.0000602056518673935	ATF1
TLC1	1671.79672725677	-0.590890172634267	0.132621338226796	-4.45546833213056	8.37102523861164E-06	0.0000615049005812896
YBR059C	2041.33983635612	0.432798132521468	0.0973171179122256	4.44729706146689	0.0000086957545725785	0.0000638141028837603	AKL1
YDR150W	1025.11230144502	0.475259760498978	0.107099145114217	4.4375681990004	9.09809003883697E-06	0.0000666866000088854	NUM1
YJL163C	477.53377538072	0.983424315095853	0.221654121017504	4.43675177606192	9.13265023415712E-06	0.0000668597495585658
YER081W	1088.85790033893	-0.427815272930543	0.0964555338315654	-4.43536265817171	9.19174177756815E-06	0.000067211863021859	SER3
YLR051C	312.939861458491	-0.676590102567386	0.152645780500114	-4.43241929354791	9.31815861809118E-06	0.0000680548430494521	FCF2
YDR330W	1056.36551845368	0.505901908999987	0.114447172153568	4.42039676018516	9.85198456243439E-06	0.0000718677585085459	UBX5
YDL241W	46.7572467196073	-1.17592181586144	0.266161552102404	-4.41807543791679	9.95836657232565E-06	0.0000725572048350735
YKL170W	658.487455296192	0.470273229463225	0.106461580194198	4.41730461454165	9.99393402833463E-06	0.0000727296651371543	MRPL38
YGR067C	175.537663451673	0.681365048606568	0.154454540677506	4.41142776131928	0.0000102691215714778	0.0000745793499890799
YMR009W	550.645806890304	-0.578947959696844	0.1312403479821	-4.41135648143669	0.0000102725033029291	0.0000745793499890799	ADI1
YPL030W	344.152927385614	-0.604842500613153	0.137118874656114	-4.41108127622885	0.0000102855698462169	0.0000745856328231601	TRM44
YPL113C	95.89831380695	0.908362894835552	0.205954729978804	4.41049785517931	0.0000103133227653651	0.0000746982725884796
YAL019W	1089.88804889164	-0.505582548051891	0.11468691269603	-4.40837176768289	0.0000104150656035363	0.0000752907307222567	FUN30
YOL092W	573.005795890236	-0.736603242250104	0.167095601932926	-4.40827426772002	0.0000104197543253769	0.0000752907307222567	YPQ1
YML075C	2318.9064269719	-0.387809143451767	0.0880205602737884	-4.40589269422376	0.000010534910881142	0.0000760329518493758	HMG1
YER086W	1263.32683449653	-0.392192030993603	0.0890511972067661	-4.40411856656997	0.0000106214843285392	0.0000765655025075744	ILV1
YKL062W	1206.20027445135	0.413144063299229	0.093813899957552	4.40386833386273	0.0000106337496530232	0.0000765655025075744	MSN4
YPL014W	990.591635035548	0.629542843530277	0.142975066287393	4.40316525026005	0.0000106682841951292	0.0000767237897468527
YGR295C	1189.96627867403	0.486796067553493	0.110564688645191	4.40281679004813	0.0000106854397687234	0.000076756866399772	COS6
YKL014C	571.862882017065	-0.869629238323065	0.197561913442588	-4.40180611317972	0.0000107353470646111	0.0000770248551713233	URB1
YBR162W-A	1476.12729868862	-0.564730726065199	0.12830508282731	-4.40146807609552	0.0000107520889730519	0.0000770545368021877	YSY6
YHR195W	648.794233557152	0.668066069876439	0.151887991782778	4.39841268578933	0.0000109045480196417	0.0000778317355193157	NVJ1
YIR007W	622.521255706232	0.463658304490729	0.105424284343108	4.3980218350995	0.0000109241990962822	0.0000778317355193157
YKL166C	688.336324333617	-0.517618789753364	0.117688124378717	-4.39822448089733	0.0000109140063133109	0.0000778317355193157	TPK3
YOR352W	462.394563861862	0.531094032418738	0.120730806427378	4.39899349747326	0.0000108754084707379	0.0000778317355193157	TFB6
YPR172W	326.413057626712	0.560429600289129	0.127413599557208	4.39850692733548	0.0000108998148233435	0.0000778317355193157
YLR129W	1140.92511768629	-0.768963227006245	0.174913909553799	-4.39623829212811	0.0000110143015192889	0.0000783823343276055	DIP2
YPR010C-A	1900.38854898012	0.661539657227571	0.150587590167754	4.39305560631269	0.0000111768524653268	0.0000794466268843522
YDL239C	190.530059036026	0.691841449963567	0.157524810517894	4.39195227525749	0.000011233736148357	0.0000796656949824899	ADY3
YGL147C	927.457024272174	-1.07501160811089	0.244761121940359	-4.39208481963421	0.0000112268880706432	0.0000796656949824899	RPL9A
YCR031C	2516.67070651736	-0.484451799201098	0.110323875994472	-4.39117819995167	0.0000112738094744392	0.0000798572390698107	RPS14A
YJL218W	39.9964017217645	1.4013052886992	0.31950469501986	4.38586759613061	0.0000115524380406681	0.0000817361733131989
YJL066C	904.435776874061	0.894413816229916	0.204036973207691	4.38358696548337	0.0000116741014748353	0.0000825014824458591	MPM1
YNL308C	2226.48034852004	-0.772987356330358	0.176447957415879	-4.38082348841514	0.0000118231621391831	0.0000834584181949494	KRI1
YKL082C	1653.35638752933	-0.696466108733793	0.159128521354926	-4.37675221766416	0.0000120460782242109	0.0000849338825658609	RRP14
YPL143W	7406.93249470496	-0.799116979676541	0.182661869453446	-4.37484288356201	0.0000121519971979987	0.0000855819802665506	RPL33A
YOL125W	436.385067156343	-0.500863860303596	0.114506592165472	-4.3741050260216	0.0000121931669543836	0.0000857731065502263	TRM13
YGL096W	335.685225834161	0.639212006124224	0.146159497636792	4.37338672107831	0.0000122333735890671	0.0000859570261493877	TOS8
YBR026C	604.73485259657	0.763491117052445	0.174754819438688	4.36892738926901	0.0000124858268544333	0.0000876301487498861	ETR1
YBR104W	407.431124366916	-1.01552748545318	0.232623891564785	-4.36553390377085	0.0000126812629952793	0.00008889972556209	YMC2
YHR174W	18799.9053132395	-1.00137151091576	0.229521027307325	-4.36287482094152	0.0000128364399216049	0.0000898844871028304	ENO2
YJR095W	82.6829375942764	1.05448473476097	0.241764161533053	4.36162551171509	0.0000129099702462028	0.0000902583418366272	SFC1
YNL220W	1153.19477695468	-0.444546356760426	0.101925891374466	-4.36146646122727	0.0000129193602334449	0.0000902583418366272	ADE12
YDR012W	3978.15378349765	-0.726097104280854	0.166563806482457	-4.35927299942757	0.0000130495237851822	0.0000909597934992233	RPL4B
YLR406C	1340.23306762524	-0.668903491948615	0.153442291864201	-4.35931635158711	0.0000130469391214584	0.0000909597934992233	RPL31B
YNR057C	146.316812775939	-0.819433531164907	0.188181678556922	-4.35448093272822	0.0000133382589092557	0.000092866488282779	BIO4
YPL164C	389.468060974095	0.524125797807522	0.120384093570722	4.35377949246772	0.0000133810305411501	0.0000930582931718434	MLH3
YGR283C	129.522903463931	-0.968113691646261	0.222420808293281	-4.35262194699752	0.000013451900295291	0.0000932524101117269
YIL110W	274.529898299373	-0.734910986814964	0.168828786982538	-4.35299571802869	0.0000134289774262934	0.0000932524101117269	HPM1
YMR090W	1157.75193930863	1.07203219340002	0.246312370350085	4.35232786675041	0.0000134699620691403	0.0000932524101117269
YNL178W	2988.7748949106	-0.824602081220779	0.189457038099665	-4.35244892188695	0.0000134625243243341	0.0000932524101117269	RPS3
YKL016C	2865.82483220031	0.483068730306775	0.111032625458333	4.35069177471674	0.0000135708704351368	0.0000938447182918454	ATP7
YHR187W	614.465052146517	-0.440392362674732	0.101273289091078	-4.34855396351032	0.0000137038101256689	0.0000946569393200157	IKI1
YPL072W	511.619567151888	0.544575703135286	0.125243759708811	4.34812644080161	0.0000137305442339167	0.0000947345563227234	UBP16
YMR087W	271.259693885898	0.586456425489575	0.134904095140287	4.34720995592994	0.0000137880221457427	0.0000950238775388107
YDR262W	1200.67179841439	0.555476422194741	0.128055174642598	4.33778973590934	0.000014392274080261	0.0000990765444286437
YPR159C-A	16.2706166715647	2.13802638711456	0.493081628917349	4.33604957420334	0.0000145066240262928	0.0000997513978320896
YDL182W	1738.82985632987	-0.75144064901798	0.173359048674316	-4.33459144339035	0.0000146031077352671	0.0001003020197592	LYS20
YLL019C	2074.68226430108	0.536486125730995	0.12382012171526	4.33278628949107	0.0000147234016304223	0.000101014763374603	KNS1
YDL234C	841.217945849914	0.439297359294968	0.101541226987197	4.32629555825989	0.0000151637927514758	0.000103919579697053	GYP7
YLR435W	314.62293476887	-0.870075672562628	0.201175425677983	-4.32496001750898	0.0000152559530013852	0.000104434088127064	TSR2
YHR198C	474.333777419797	0.589245408202314	0.136341355501192	4.32183915171037	0.000015473397766298	0.000105804116941141	AIM18
YKR060W	462.306061148324	-0.683666533377025	0.158263713687579	-4.31979332120703	0.0000156175398684188	0.000106670414766083	UTP30
YLR061W	2082.45278758094	-0.934843915865815	0.216463890966317	-4.31870605158474	0.0000156946651218532	0.000107077553448536	RPL22A
YAL060W	1470.49599302635	1.13965521241162	0.263921120045691	4.31816601950735	0.0000157331070131676	0.000107220159611476	BDH1
YNL093W	73.499163267829	1.02488847131304	0.237375506912157	4.31758307605135	0.0000157747042633892	0.000107383927797437	YPT53
YIL078W	2395.63103535535	-0.448861632248042	0.104069071796163	-4.31311267123834	0.0000160972029973473	0.0001094573992467	THS1
YFR049W	401.515677934307	0.909340694641817	0.211019898934627	4.30926514149988	0.0000163797899995447	0.000111255173630241	YMR31
YOR011W	310.985182808154	-0.558692948239044	0.129726630767444	-4.30669435361033	0.0000165712333053517	0.000112430576243746	AUS1
YEL042W	1441.75138601331	-0.36450686052082	0.0846704105796225	-4.30500877491369	0.0000166979116785846	0.00011316445021196	GDA1
YIL104C	172.706540393478	-0.693208195823637	0.161041333082167	-4.30453587632651	0.0000167336174615705	0.000113280845562104	SHQ1
YLR201C	348.931183565189	0.605268508173171	0.140633863318515	4.30386034978167	0.0000167847487196641	0.000113501293056755	COQ9
YJL144W	773.221349437811	0.696788257340554	0.161912456965615	4.30348764016674	0.0000168130231734658	0.000113566862607068
YKL001C	5990.28250865368	-0.408964787924744	0.0951427049997839	-4.29843557554595	0.0000172007881531274	0.000116057856490141	MET14
YLL011W	509.045310906306	-0.746752755779295	0.173988158191472	-4.29197460069381	0.0000177091209740116	0.00011935596087556	SOF1
YOR004W	217.509488488829	-1.02499103740491	0.239088948977114	-4.2870699034401	0.0000181045334406921	0.000121886578108977	UTP23
YNL064C	4016.75623800587	-0.417257304382499	0.0973688950806691	-4.28532442559614	0.0000182472708577916	0.000122712394668515	YDJ1
YPR033C	1365.44706957568	-0.456507795524474	0.10671704501814	-4.27774021897699	0.0000188800169592488	0.000126828069969107	HTS1
YJL034W	30282.5517351311	-0.322463608841654	0.0754056566033114	-4.27638486775663	0.0000189952721999129	0.000127462238153752	KAR2
YOL097C	806.982588130988	-0.525234456514328	0.122880930451678	-4.27433658407129	0.0000191707249494592	0.000128498510543908	WRS1
YLR409C	991.338302292026	-0.812901114618443	0.190262340322093	-4.27252767543115	0.000019326955714488	0.000129403811919677	UTP21
YKL122C	1242.3480416534	-0.413027784100633	0.0967835009199722	-4.26754333305379	0.000019763738893853	0.000132183518444336	SRP21
YGL225W	1302.20669489302	-0.429490215819251	0.100652428080079	-4.26706264331296	0.0000198063557017949	0.000132323773120298	VRG4
YLR382C	912.825549281106	0.442403267581491	0.103817787203441	4.26134364349878	0.0000203201496627393	0.000135608160358434	NAM2
YOR051C	895.54634104895	-0.554457301620816	0.13027804275871	-4.25595357344854	0.0000208159901838436	0.000138765701192842	ETT1
YPL079W	1922.60098425166	-0.717034644307823	0.1687210237395	-4.2498239307444	0.0000213938614079861	0.000142462608700457	RPL21B
YCL027W	392.90713250821	-0.557654969932175	0.131328271174752	-4.24626750161152	0.0000217361105557804	0.000144584160856894	FUS1
YAL044C	1147.72949440921	-1.08774062016564	0.256220075396762	-4.24533721052594	0.000021826492385575	0.000145027552122848	GCV3
YGR281W	870.666523406367	0.453397994367825	0.10718299177632	4.23013005005515	0.0000233556248616865	0.000155019473159055	YOR1
YKL121W	595.239305881376	0.498129417606897	0.117800706402931	4.22857750872114	0.0000235173498620843	0.000155923600549806	DGR2
YPR047W	669.560289192074	0.510539773839918	0.120765175014202	4.2275413734123	0.0000236258741917016	0.000156473422463567	MSF1
YML050W	189.414824554929	0.634481007669654	0.150138451214882	4.2259727773638	0.0000237910754090296	0.000157397017289392	AIM32
YOL144W	389.161835489997	-0.858075360781699	0.2031041332444	-4.22480501541127	0.0000239147747010421	0.000158044343510778	NOP8
YLL029W	2016.93040048434	0.50076926624974	0.118542444840635	4.22438787155909	0.0000239591102859161	0.000158166351163936	FRA1
YLR340W	5410.5587923858	-0.738104953185896	0.174864065878287	-4.22102133722345	0.0000243197912796253	0.000160374200746871	RPP0
YBR120C	301.523556152836	0.597086688326614	0.14155783211471	4.21796999436082	0.000024651161308881	0.000162384212371971	CBP6
YHR203C	4020.97626987995	-0.83847092181558	0.198952681771385	-4.21442382354544	0.0000250416652984763	0.000164779009655098	RPS4B
YEL054C	2288.35457943887	-0.886277397808172	0.21058712502389	-4.2086020107242	0.00002569555194324	0.000168899902181749	RPL12A
YMR089C	2180.10691627665	0.369566742860741	0.08785542147203	4.20653315035769	0.0000259318059721788	0.00017026974211378	YTA12
YDL130W	1938.38890947686	-0.741447318147826	0.176452371675338	-4.20196856017354	0.0000264603889460336	0.000173554031788738	RPP1B
YDL075W	2172.28291767751	-0.489959943250277	0.116612942855067	-4.20159144649344	0.0000265045142369191	0.000173590745739908	RPL31A
YDR091C	1004.70084137279	-0.629386838645364	0.149803336034212	-4.20142071136268	0.0000265245146053243	0.000173590745739908	RLI1
YPL191C	185.550687482682	0.672963734707042	0.16018394962637	4.20119329231634	0.000026551177370655	0.000173590745739908
YNL256W	822.596388176042	-0.623041308756766	0.148318327339086	-4.20070344598997	0.0000266086938908859	0.000173780924951908	FOL1
YBL071W-A	234.22984557377	-0.62019281692516	0.147664065842778	-4.20002533037048	0.0000266885120911626	0.000174116194677991	KTI11
YDR412W	803.6088053289	-0.639403758751877	0.152260896300824	-4.1993957364378	0.0000267628227931743	0.000174414856859994	RRP17
YKL081W	2746.48851352085	-0.73862591159035	0.175995670135173	-4.19684138264907	0.0000270663354389902	0.000176205014418048	TEF4
YOR158W	1056.89745222214	0.504075245497326	0.120141163879063	4.19569137855816	0.00002720404679227	0.000176913125575688	PET123
YJR041C	447.478214015265	-0.683496458407168	0.163137118292013	-4.18970535683803	0.0000279316902658602	0.000181452096275455	URB2
YBL080C	590.050606924053	0.5340741254775	0.127501520094937	4.18876673062276	0.0000280474518251169	0.000182010693213312	PET112
YOR254C	3436.1120553027	-0.355842277860358	0.0850349135186018	-4.18466090146038	0.0000285592100197132	0.000185135154666497	SEC63
YPL156C	164.640096934016	0.737186309064307	0.176260337335122	4.18237205380303	0.0000288483370759954	0.000186811318374534	PRM4
YPL272C	173.132192953852	0.677396743370894	0.162033974783957	4.18058462291059	0.0000290760578461226	0.000188086710701955	PBI1
YJR123W	6277.51813355901	-0.759067238223883	0.18188361621644	-4.1733678602508	0.0000300129761620776	0.000193942202197442	RPS5
YBR238C	467.527498738715	-0.612484232532953	0.146772294724824	-4.17302348294866	0.0000300583947213294	0.00019403058810083
YLR177W	1470.25569115701	0.991727040960197	0.237999488256263	4.16692929983264	0.0000308730196053924	0.000199078870092578
YNL302C	1833.14169220274	-0.810743612273957	0.194646066888682	-4.16521959694989	0.0000311053017202622	0.00020036534185033	RPS19B
YDR500C	2601.80676206303	-0.725040453049152	0.174179504439763	-4.16260486778394	0.0000314637562591707	0.000202460991591906	RPL37B
YPL109C	280.866445731092	0.59654458851152	0.143347829798305	4.16151810146606	0.0000316138933347146	0.000203213175557424
YDR116C	639.437902718619	0.425852029023418	0.102544154548932	4.15286498676247	0.0000328338475066041	0.000210833308621713	MRPL1
YHR068W	1160.43218586424	-0.462308330243206	0.111389738934937	-4.15036730190416	0.0000331942168166263	0.000212923659391434	DYS1
YFR030W	5222.18095860052	-0.399677070527062	0.0963470863022079	-4.14830469572699	0.0000334946417095025	0.000214625518627032	MET10
YHR019C	2947.37506016763	-0.590211737691909	0.142320999715492	-4.14704603587507	0.0000336792363613699	0.000215582378928853	DED81
YGR083C	1287.48231987459	-0.467955594863499	0.112848973840232	-4.14674213631766	0.0000337239507772069	0.000215642794038772	GCD2
YBR061C	207.63370395112	-0.610364769134463	0.147319493670414	-4.14313648470705	0.0000342587917911997	0.000218833849759252	TRM7
YFR001W	732.301720334827	-0.438662006802797	0.105914188417231	-4.14167368280027	0.0000344780641090627	0.000220004599059186	LOC1
YMR322C	219.215468805178	0.987257721185733	0.238494201813586	4.13954600857509	0.0000347993806588381	0.000221823372228861	SNO4
YLR118C	235.722030367841	0.576766493691933	0.13978099735427	4.12621532689552	0.0000368781996840323	0.000234829619446343
YMR261C	1313.62126059623	0.764663598936258	0.185461146378259	4.12303932046598	0.0000373905841346747	0.000237844579412348	TPS3
YCL052C	971.399839363554	0.609462398294497	0.147893126270382	4.12096500807117	0.0000377288732409363	0.000239746987652644	PBN1
YBR230C	828.146277830065	0.931807928834886	0.226316384433722	4.11728002445077	0.0000383370157036332	0.000243358439248504	OM14
YMR140W	618.887727275847	0.51774913319477	0.126006954288454	4.1088933235347	0.0000397559652022488	0.000252103957760733	SIP5
YMR267W	337.727809142449	0.497135770828075	0.12103427565767	4.10739658767538	0.0000400143835675049	0.000253479716837469	PPA2
YDR494W	2057.38321518683	0.370226065806517	0.0901416933898192	4.10715676491087	0.0000400559379622566	0.000253480278222851	RSM28
YNL162W	1292.37486224527	-0.80924692830691	0.197130010830876	-4.10514322449456	0.0000404064456251252	0.000255433921516433	RPL42A
YGL009C	6458.34087581715	-0.663071747985885	0.161681338607315	-4.10110253723423	0.0000411186294662721	0.00025946122262472	LEU1
YJL088W	1882.26305491867	-0.499001879423462	0.121676687033567	-4.10104755141634	0.0000411284025394003	0.00025946122262472	ARG3
YLR392C	437.118529986254	0.470715606444311	0.114910956213046	4.09635096562593	0.0000419713475602093	0.000264506028490267	ART10
YNR003C	271.27155158502	-0.577038655063181	0.140923986901408	-4.09468017298492	0.0000422751553709356	0.000266146266511359	RPC34
YLR446W	239.669383480703	0.656123972296468	0.160347683518476	4.09188307494861	0.0000427884395149726	0.000269100546044267
YDR341C	1602.10621870282	-0.433235358554619	0.105909559827246	-4.09061617536028	0.0000430228634482374	0.000270076079681529
YLR244C	1234.45767001138	-0.421681854482684	0.103086397268678	-4.09056738478926	0.0000430319158530688	0.000270076079681529	MAP1
YJR009C	9918.40158252998	-0.820158841976168	0.20073393968533	-4.08580055401617	0.0000439250990202819	0.000275399108011265	TDH2
YGL103W	4645.91831892094	-0.860603056794766	0.210839336311483	-4.0817955124055	0.0000446891087049669	0.000279902173681827	RPL28
YOR063W	7786.62806999992	-0.75265467711406	0.184414238394687	-4.08132627754705	0.0000447794412501876	0.000280180884710744	RPL3
YOL023W	613.436288660141	0.554560771726985	0.135891550609265	4.08090693822118	0.0000448603149031269	0.000280399902865864	IFM1
YPR115W	1184.65129612332	0.461511598782314	0.113106538693151	4.08032642599345	0.0000449725009648168	0.000280813992234857	RGC1
YGR245C	613.183499756199	-0.914097386751599	0.224285029918506	-4.07560588008811	0.0000458946936569836	0.00028627985951545	SDA1
YNR002C	172.553589615282	1.12277200435353	0.275688508045629	4.07261083283056	0.0000464890657815638	0.000289691803387054	ATO2
YGL180W	700.473349922043	0.588200549629942	0.144496007596522	4.07070450882202	0.0000468711726213348	0.000291775436083727	ATG1
YGR230W	197.677717507938	0.606292921801395	0.149182396280065	4.06410499442027	0.0000482171191414861	0.000299848676817808	BNS1
YBL076C	2465.13247459692	-0.454805101878048	0.11194348590388	-4.06280989202503	0.0000484855160413661	0.000301211341017145	ILS1
YHR087W	667.659411120075	1.32166705077367	0.326027244752475	4.05385461505557	0.0000503805338637334	0.00031266619645584	RTC3
YGR053C	65.5624021031513	0.946053965843079	0.233566199561599	4.05047463039948	0.0000511138512837439	0.000316895510038059
YNL223W	233.344457985662	0.578238076950364	0.142833948025334	4.04832383998657	0.0000515857387313281	0.000319497082942866	ATG4
YPL212C	734.474568574644	-0.680800944043856	0.168198550123322	-4.04760292847173	0.0000517448298137535	0.000320158041145218	PUS1
YPR021C	753.698935709974	0.39708191134489	0.0981365618195436	4.04621788233274	0.0000520517881335448	0.000321731628776906	AGC1
YGL146C	150.930892294067	0.836153543626332	0.206921170892507	4.04092795347995	0.0000532401141996268	0.000328744260709413	RRT6
YHR075C	435.103708938093	0.507178808746136	0.125532498384632	4.04021918843787	0.0000534012698924995	0.000329406622454944	PPE1
YKL181W	2184.52965018047	-0.48246513758652	0.119434074468875	-4.03959372341644	0.0000535438690353521	0.000329953297795471	PRS1
YJR039W	288.123822336685	0.592584856974965	0.146875729509684	4.03460026345532	0.0000546953314523507	0.000336709527863263
YGR094W	3780.60591217053	-0.599342616300105	0.148576974000579	-4.03388627566051	0.00005486187731784	0.000337395026201163	VAS1
RPR1	72.0814487411045	-1.35968555430216	0.337087050056334	-4.03363331244831	0.0000549209990751608	0.000337419163162269
YML106W	816.333773449166	-0.452930874533874	0.112304706976446	-4.0330533485909	0.0000550567742940653	0.000337913716124118	URA5
YBL030C	5888.89416848989	0.520175514896946	0.129042212289111	4.03104926418593	0.0000555284021295979	0.000340466521783583	PET9
YAL053W	2660.22233640003	-0.365695216868896	0.090774238405568	-4.02862335495469	0.0000561044201790633	0.000343653627810235	FLC2
YBR171W	2450.40216847906	-0.376680797921133	0.0935206566526959	-4.02778179071174	0.0000563055637116843	0.000344540451420947	SEC66
YNL259C	126.271524755216	0.980445586912824	0.244153991347527	4.01568527101104	0.0000592733132282155	0.000362337763764081	ATX1
YPL084W	1407.05937905543	0.381631198277617	0.0951464993687082	4.01098517349266	0.0000604659078469405	0.000369258835832515	BRO1
YGR173W	386.063235394328	-0.602011566634607	0.150266709735222	-4.00628700592024	0.0000616806947706908	0.000376301484164903	RBG2
YGR149W	1175.55916375661	0.424690893245292	0.106026019888097	4.00553461964832	0.0000618773699265738	0.000377124987398949
YMR191W	1414.6731099332	0.381162527162103	0.0952985245539603	3.99966871413921	0.0000634312145653009	0.000386210173941917	SPG5
YDL199C	241.05166039077	0.84860566242322	0.212184130239172	3.99938327841333	0.0000635077594085466	0.00038629147588502
YGR204W	6561.96490662643	-0.61724296137245	0.154403184680644	-3.9976051183731	0.0000639865782848103	0.000388262809021693	ADE3
YNL227C	640.689082471309	-0.56476381812786	0.141280222147933	-3.99747260827848	0.0000640223967763563	0.000388262809021693	JJJ1
YPL211W	113.341957595773	-0.782229108323481	0.195665380290619	-3.99779003910477	0.0000639366245018112	0.000388262809021693	NIP7
YJL105W	93.6856142158504	0.857317420280844	0.214487202582762	3.99705628101536	0.0000641350567450387	0.000388560556870586	SET4
YOR124C	1234.14558467825	0.453707935046882	0.113574806013558	3.9947938365197	0.0000647505719962359	0.000391901234270287	UBP2
YHR097C	1467.37530396763	0.434548849139446	0.1088217279813	3.99321768915597	0.0000651826746688915	0.000394126300940587
YBR128C	127.016392240568	0.701552151392635	0.175848222665903	3.98953222703606	0.0000662037244261549	0.000399904513257989	ATG14
YPR167C	2558.55145372428	-0.396190824688076	0.0993295897848497	-3.98864855423479	0.0000664507841733932	0.000401000635391859	MET16
YHR133C	363.62894092653	-0.520687654754512	0.130703155149005	-3.98374204632563	0.0000678385079644409	0.00040873139974687	NSG1
YLR089C	2179.48591281801	0.362325756943326	0.0909532737095059	3.98364723078085	0.000067865593120084	0.00040873139974687	ALT1
YLR023C	970.197464114366	0.58090115723706	0.145956467842203	3.97996173670827	0.0000689263614163422	0.00041440819197295	IZH3
YLR194C	2092.28202015624	-0.534234445282429	0.134233072854127	-3.97990177773095	0.0000689437479529674	0.00041440819197295
YDR337W	559.057149254066	0.426828545892642	0.10725505242806	3.97956586874013	0.0000690412295495126	0.000414586479603311	MRPS28
YOR018W	673.711493978918	0.515787960806543	0.129685711178861	3.97721503871136	0.0000697271048187983	0.000418294201920819	ROD1
YOR338W	45.6309029948833	1.07462951980063	0.270462625588946	3.97330136635541	0.0000708832722999803	0.000424813179970372
YDR344C	51.9701820342751	-0.994996196841867	0.250566778096865	-3.9709821246024	0.0000715769502445014	0.000428550339710712
YCR089W	670.845685272466	-0.468682371917796	0.118115583969747	-3.96799775411379	0.0000724790168192838	0.000433526643655853	FIG2
YBL092W	3150.01869889495	-0.666460953398118	0.168368327252449	-3.95835110007855	0.0000754689657370798	0.000450969489296939	RPL32
YOR354C	1157.26122369022	0.579718878291133	0.146538659227717	3.95608149648937	0.0000761891788237345	0.00045482856459911	MSC6
YGR244C	5013.22834981259	0.550384699207648	0.139275339028333	3.95177425556784	0.0000775739015964793	0.000462643180935881	LSC2
YDR204W	569.136230696528	0.452951658254122	0.114628651205109	3.95146984189529	0.000077672661641085	0.000462780682857654	COQ4
YHR007C-A	37.813802598144	1.33327305558604	0.337462323855259	3.95087973185975	0.0000778644480042242	0.000463269405853927
YNR060W	56.6096357042796	-0.978088995307083	0.247570380435262	-3.95075127156759	0.000077906257028928	0.000463269405853927	FRE4
YDL215C	722.507594201357	0.473225755085712	0.119841261344436	3.94877148134825	0.0000785532950213079	0.000466663063620268	GDH2
YPR098C	357.017090619473	0.590680726917295	0.149621206178683	3.94784096454805	0.0000788591599419041	0.000468025286140641
YGL129C	924.266415588286	0.394182734103689	0.0998611748767949	3.94730719511379	0.0000790351200861522	0.000468614635389572	RSM23
YCL057W	1951.94128701876	0.325650791012466	0.0825192821932047	3.94635995802788	0.0000793482963725484	0.000470015635392818	PRD1
YJL131C	636.762445059055	0.529317251154218	0.134197236774304	3.94432302689238	0.0000800257264272999	0.000473569473039772	AIM23
YLR384C	1048.4254034618	-0.443994660894639	0.112641923365189	-3.9416466589903	0.000080924130041251	0.000478422830698421	IKI3
YPL250C	778.899471293078	-0.40419860395722	0.102583105544635	-3.94020635085323	0.0000814115502864706	0.000480839426957676	ICY2
YKL182W	2490.83286146846	-0.429138404898139	0.108940207472133	-3.93921046100369	0.0000817501944947681	0.000482373493191619	FAS1
YER061C	266.424381970933	-0.513868902053158	0.130476137712206	-3.9384128857846	0.0000820223631038647	0.00048351273447823	CEM1
YPL003W	341.352703085453	0.666308114957919	0.169231876756156	3.93724945754748	0.0000824209134696235	0.000485394069402513	ULA1
YDR432W	3174.56420561111	-0.408854539354804	0.103855815800426	-3.93675150692067	0.0000825920529000297	0.000485933801133668	NPL3
YDR425W	706.787986181491	0.438698578565925	0.111468808767449	3.93561735714926	0.0000829831005074762	0.000487596581166977	SNX41
YOR006C	562.638109521147	-0.436124362498279	0.110818889139303	-3.93546953850129	0.0000830341961385282	0.000487596581166977	TSR3
YBR024W	259.392502971026	0.58750412457679	0.149325690843965	3.93438075696358	0.0000834114661633407	0.000489341931532151	SCO2
YDR313C	231.207946283227	0.59748667559715	0.151874842877331	3.93407271591214	0.0000835184980755263	0.000489500075489638	PIB1
YNL011C	234.549927016813	0.575443670080578	0.146329114454531	3.93253025705548	0.0000840563956453364	0.000492180791743239
YML022W	362.64003165335	-0.840791202585512	0.213873269054587	-3.93125894742329	0.000084502195534852	0.000494317628042632	APT1
YNR072W	28.1947314878988	5.79556488623198	1.47464179984966	3.9301509606081	0.0000848925455905789	0.00049612632045431	HXT17
YIL124W	381.05240208613	0.613703995984816	0.15619235434742	3.9291551660701	0.0000852448229693259	0.000497709267250706	AYR1
YJL036W	942.593542354407	0.396525565564946	0.100928660133275	3.92877072816916	0.0000853811929127813	0.000498029801789916	SNX4
YNR022C	573.545274347703	0.403323862770363	0.102694280349862	3.92742284571552	0.000085860951446218	0.000500350806664186	MRPL50
YCL031C	737.238640463815	-0.456308310105224	0.116199232264921	-3.92694771911135	0.0000860306719934081	0.000500546574408445	RRP7
YKL120W	1580.03313040307	-0.436470147109485	0.111149617684662	-3.92687043105967	0.0000860583101101383	0.000500546574408445	OAC1
YJL137C	589.674033721058	0.530440987467107	0.135213059716102	3.92300114042858	0.0000874527371991367	0.000507690961536869	GLG2
YPL132W	492.537026303185	0.477519594843527	0.121718363424662	3.92315162156358	0.0000873981096935136	0.000507690961536869	COX11
YMR214W	2871.50545736313	-0.33788746594055	0.0861911446907738	-3.9202109120697	0.0000884715062847367	0.000512631580965493	SCJ1
YOR098C	1849.37263341617	-0.407427218858215	0.103923975639844	-3.92043526385272	0.0000883891781685879	0.000512631580965493	NUP1
YIL040W	625.902118256589	-0.453762193381865	0.1158616555143	-3.91641385899118	0.0000898759086277837	0.000520275974850039	APQ12
YIL117C	495.906656458655	-0.526863553384138	0.134583996806364	-3.91475632977505	0.0000904955529253641	0.000523367374676207	PRM5
YER003C	2286.94559550645	-0.385676800831254	0.0985764689457563	-3.9124631360399	0.0000913594876895987	0.000527864412331302	PMI40
YDR429C	828.690348854957	-0.450341779429629	0.11526190195316	-3.907117371815	0.0000934037879013338	0.000539166530161335	TIF35
YDR322W	613.393527751195	0.487112208692767	0.124773737714036	3.90396422850743	0.0000946297736225075	0.000545728119013574	MRPL35
YIL094C	4916.46378233785	-0.490077734206598	0.125541385603536	-3.90371455477066	0.000094727496723379	0.000545776802516509	LYS12
YGR175C	1508.25539517152	-0.488316509240809	0.125212830863209	-3.89989193499091	0.000096235632494678	0.000553943899660986	ERG1
YER165W	2764.54762801004	-0.422625000462796	0.108447152717797	-3.89705944205432	0.0000973677270954389	0.000559933128630685	PAB1
YDR165W	382.882159934611	-0.775783212273641	0.199180578405466	-3.89487377978389	0.0000982498778738951	0.000564475097220978	TRM82
YLL039C	2870.97659094983	0.765951110606624	0.196868362787264	3.89067648941802	0.0000999651373336812	0.000573790501897458	UBI4
SCR1	99.5883491699041	-1.06382845227916	0.273950330612394	-3.88328953610335	0.000103052733695239	0.000590958124839584
YKL140W	1039.38545555359	0.395797537030944	0.101975278599683	3.88130870997371	0.000103895856194095	0.000595234647529994	TGL1
YBR006W	409.209352146102	0.672006413744163	0.173355198940855	3.8764710712451	0.000105982404070311	0.000606620258503567	UGA2
YPL053C	1126.77553679631	-0.414604293928131	0.106994487852974	-3.87500610777125	0.000106622025165113	0.000609710420799192	KTR6
YPL141C	1997.20567490656	0.378853082139119	0.0978507330380788	3.87174495659309	0.000108058987477287	0.000617350084531453	FRK1
YBR269C	426.710015697929	0.692718720368045	0.179015325736733	3.86960567491739	0.000109011523836504	0.000622210499731605	SDH8
YKL035W	3012.79587263677	0.777532946736403	0.201011835602862	3.86809535072637	0.000109688775347097	0.000625492055687317	UGP1
YDR533C	1566.41960881524	0.446561304615124	0.115619496800193	3.86233565249678	0.000112308116559238	0.000639831795458175	HSP31
YOR167C	3885.00307288	-0.67972161694729	0.176019725337914	-3.86162184745143	0.000112636812840929	0.000641106924484728	RPS28A
YLR228C	745.077986325195	0.397596534841709	0.102984395354086	3.86074544084737	0.000113041625725799	0.000642812519127265	ECM22
YLR031W	74.4904896842682	0.912817430939442	0.236478397510858	3.86004574010838	0.000113365802796287	0.000644056833172588
YDR312W	501.398519485863	-0.483858363672663	0.125444064941782	-3.85716425800791	0.000114710081032774	0.000651088881479429	SSF2
YLR110C	24421.9457627586	-0.319883048616498	0.0829492843059326	-3.85636900056556	0.000115083725889248	0.000652218520855525	CCW12
YOL100W	953.113655171792	0.410337488059392	0.106407413907901	3.85628663444966	0.00011512249043074	0.000652218520855525	PKH2
YPR080W	2982.65960403177	-0.710771488157149	0.184393197788414	-3.85465134659001	0.000115894671471692	0.000655985302505977	TEF1
YLR290C	206.443816041005	0.657658990613695	0.170927796551854	3.84758362232899	0.000119288566763928	0.000674570775788983
YHR085W	123.097143158053	-0.773514753971296	0.201179592480911	-3.84489671359034	0.000120603226302149	0.000680309416547228	IPI1
YOR001W	796.478418788684	-0.485723310406432	0.12633162364268	-3.84482757682482	0.000120637233361229	0.000680309416547228	RRP6
YPR155C	756.58385438103	0.487128421470245	0.126693180892986	3.84494586083294	0.000120579057205514	0.000680309416547228	NCA2
YIR034C	2757.4150680962	-0.714848542009751	0.186194502757358	-3.83925696743752	0.000123407217965633	0.000695288777349231	LYS1
YGL071W	936.603801761534	0.451153010009399	0.117608007772196	3.83607390819232	0.000125016799898827	0.000703708745655182	AFT1
YOL016C	994.755563534925	0.40116964053137	0.104628591543873	3.83422575618969	0.000125960416802076	0.000708368010957767	CMK2
YIL087C	321.435040804544	0.685938480159842	0.178974111276981	3.83261285817076	0.000126789401312343	0.000712374641748485	AIM19
YPL244C	1762.27741534376	-0.496628205574246	0.129652990759915	-3.83044157071454	0.000127913505572845	0.000718030541383657	HUT1
YOR234C	1275.74838878434	-0.812776748474119	0.212427478348369	-3.82613753547086	0.000130169581586291	0.000730024451593576	RPL33B
YOR343C	48.0874283003727	1.0796446335436	0.282521766099411	3.82145647908665	0.000132665828561362	0.000743342080655919
YCR016W	399.265938761713	-0.587245430835235	0.153736888606957	-3.81980822011159	0.000133555475364277	0.000747641594232441
YNL002C	741.504720998824	-0.775590568465062	0.203083480173727	-3.81907266805545	0.000133954300431912	0.000749188141390925	RLP7
YPR169W	1110.46641139857	-0.410928169491373	0.107641071204711	-3.81757785287988	0.000134768266877143	0.000753051568025569	JIP5
YMR253C	430.573430219096	0.617056329575058	0.161718605214824	3.81561743471243	0.000135842831000495	0.000758362763384498
YMR062C	1087.43848374286	-0.466779879422413	0.122355196814234	-3.81495753001077	0.000136206356817899	0.000759698411704213	ARG7
YDL113C	653.348435465227	0.510833541006397	0.134043117381479	3.81096434479806	0.00013842573393279	0.0007713733013046	ATG20
YJR096W	375.824471457992	0.825091056321439	0.216559278657994	3.81000094493519	0.000138966260618228	0.000773680101237912
YER043C	4259.8457995097	-0.747699966787571	0.196499234054587	-3.80510372157411	0.000141744780619578	0.00078843115916968	SAH1
YBR280C	380.078649674426	0.633726758377087	0.166642435740983	3.80291343894005	0.000143004333211025	0.000794714080835448	SAF1
YGR200C	874.239839786748	-0.674084610860604	0.17749626510729	-3.79773969020218	0.000146021551891716	0.000810744547424215	ELP2
YGR090W	1487.04594281288	-0.536666453502814	0.141330341789496	-3.79724867786813	0.00014631099312137	0.000811614429175078	UTP22
YPL262W	2908.66544957168	0.728795652780229	0.192115715555297	3.79352439061893	0.000148524034352697	0.000823143628284709	FUM1
YDR046C	1386.83205612096	-0.477600754911011	0.126000438208783	-3.79046899916036	0.000150363099526735	0.000832581184245407	BAP3
YDL133C-A	1005.38937347925	-0.688441972401628	0.181950851355192	-3.78366997062134	0.000154532706259008	0.000854894509829246	RPL41B
YPR124W	659.413895309875	-0.473935095021035	0.125504208504928	-3.77624862677353	0.000159208076813779	0.000879962905572001	CTR1
YLR044C	55863.6944999179	-0.706287348542989	0.187182930061177	-3.77324656854208	0.000161136894695961	0.000889819184531535	PDC1
YPR106W	226.247715520511	0.567884202965132	0.150680349720076	3.76880066989563	0.000164033812266369	0.000904998821646492	ISR1
YDR272W	820.619354063731	0.410799440811054	0.109085182164219	3.76585923643256	0.000165977288474243	0.000914071319318063	GLO2
YOR152C	212.965800336622	0.69143326486899	0.183600634026526	3.76596338316072	0.000165908107859594	0.000914071319318063
YOL157C	108.089388177752	1.11306725856076	0.295604407200737	3.76539466749191	0.000166286214188318	0.000914948359435814	IMA2
YGL105W	2823.23124654662	-0.338565860833053	0.090079349261769	-3.75852915909935	0.000170915122852323	0.000939572073737633	ARC1
YER080W	1237.14528393669	0.435718047526477	0.115968831413136	3.75719960455792	0.00017182543883282	0.000943021663877604	AIM9
YER149C	495.416229824037	-0.431696135119523	0.114899522435367	-3.7571621358336	0.000171851158769778	0.000943021663877604	PEA2
YPR008W	1380.81250566479	0.418577970035631	0.111511861504819	3.75366319230122	0.000174268986600927	0.000955431672727775	HAA1
YGR161W-C	246.123306500938	0.595102530585501	0.158815484717194	3.7471316581328	0.00017886821515734	0.000979768278903962
YNL209W	4320.41205120875	-0.736619687602709	0.196601906940393	-3.74675759287545	0.000179135041289577	0.000979902883813464	SSB2
YPR191W	5964.67285413987	0.486045810338259	0.129728180579438	3.7466478614539	0.000179213385261484	0.000979902883813464	QCR2
YDR456W	865.672037833056	0.34532215157511	0.0921748191913411	3.74638273885054	0.000179402805473405	0.000980061974851584	NHX1
YER045C	507.083759253298	0.504741481467964	0.134781872862305	3.74487659763873	0.000180482464465486	0.000985079736854925	ACA1
YLR060W	3090.63418023416	-0.389449096026293	0.104104583723814	-3.7409409086106	0.000183332625011036	0.000999743386879985	FRS1
YJR075W	2026.96893272838	-0.365157118942816	0.0976387357538378	-3.73987962998039	0.000184108397862187	0.00100307899833471	HOC1
YNL096C	2028.98955618326	-0.567023947323157	0.151626672698099	-3.73960555378107	0.000184309242729897	0.00100327907462855	RPS7B
YAL005C	10959.7161347903	0.964010507895623	0.257985457804961	3.73668545544308	0.00018646193638771	0.00101409414336127	SSA1
YMR014W	851.075611986692	-0.60073508833498	0.160790594821054	-3.73613325458214	0.0001868716664325	0.00101541910835722	BUD22
YMR146C	2288.71530415375	-0.367998060777915	0.0985180838618107	-3.73533514206486	0.000187465357358017	0.00101774043475094	TIF34
YOR285W	1772.6228272629	0.757545872652782	0.202906934784597	3.73346467165838	0.000188863695422761	0.0010244221562727	RDL1
YGR128C	998.195665382678	-0.868814253547264	0.232804236018258	-3.73195208303309	0.000190001649235502	0.00102968092356084	UTP8
YER087W	582.306140531292	0.444185866886689	0.119063897997769	3.73065114074304	0.000190985528408224	0.00103248632489148	AIM10
YGR078C	454.145469159455	-0.431084142826083	0.115559065579113	-3.73042253903445	0.000191158909605523	0.00103248632489148	PAC10
YKL185W	838.812313803665	-0.395405564545801	0.105996128707684	-3.73037741440773	0.000191193151506837	0.00103248632489148	ASH1
YPL189C-A	376.737894102274	0.526427196157041	0.141119105585386	3.73037508970407	0.000191194915716858	0.00103248632489148	COA2
YGR141W	1007.05819399749	0.382136488809912	0.102455110313353	3.72979432300809	0.000191636137328416	0.0010335495686093	VPS62
YHR209W	235.028384820467	0.607294928455119	0.16282801593417	3.72967099654795	0.000191729954327326	0.0010335495686093	CRG1
YDR245W	1757.31032332653	-0.323770865022414	0.0868545757030898	-3.72773526784838	0.000193208170779771	0.00104060048279889	MNN10
YDL137W	2710.05177745865	0.459953360885112	0.123459582391641	3.72553796129035	0.000194899117580187	0.00104878371986592	ARF2
YJL191W	1203.6415471911	-0.645842362387054	0.17339373497846	-3.72471567365041	0.000195535480892985	0.0010512826690403	RPS14B
YBR002C	1129.85943216515	-0.349240636278324	0.0938639889818547	-3.72070950815693	0.000198663852311945	0.00106716355815722	RER2
YOR216C	1083.60004775982	-0.37847729542373	0.101817287378746	-3.71722037747724	0.000201426730416868	0.00108105496315918	RUD3
YDR248C	541.244652424418	0.400466761603499	0.107815542481293	3.71436949058604	0.000203710968219975	0.00109235539362167
YDR490C	980.413166137939	0.589921545748889	0.158868400557028	3.71327176254368	0.000204596980359776	0.0010961449087987	PKH1
YEL052W	822.096970719772	0.539739936802776	0.145458599446635	3.71060864641964	0.000206761534875795	0.00110677168362148	AFG1
YJL107C	481.144728172786	-0.430501163303162	0.116037604758933	-3.71001421649064	0.000207247609178704	0.00110840300517009
YMR136W	1960.96534881267	-0.366814178354664	0.0988785737323566	-3.70974382526544	0.000207469067118389	0.00110861748889398	GAT2
YDR043C	800.021045804882	0.367083000826832	0.0989739842520255	3.70888373950976	0.000208174980154566	0.00111141803815272	NRG1
YAL003W	4244.3293335138	-0.663096828092528	0.178876288520752	-3.70701356549894	0.000209717713372125	0.00111867747106789	EFB1
YNL134C	2405.98537755911	0.465930549462244	0.12570808825418	3.70644845477355	0.000210185989618208	0.00112019786794778
YPL183C	629.770866281225	-0.696319657572161	0.188004792764096	-3.70373354495215	0.000212449409551797	0.00113127459981719	RTT10
YBR186W	44.8235686526068	0.989447317074607	0.267260811955996	3.70217881863473	0.000213755871254907	0.00113724076673738	PCH2
YPL106C	6325.21534367324	-0.29870892197149	0.0807152254039468	-3.70077541723477	0.000214941647243196	0.00114255503443275	SSE1
YMR302C	1536.725219214	0.418414524709285	0.113111583591813	3.69913064093613	0.000216339229150632	0.00114898497636647	YME2
YHR159W	407.572410953187	0.460417343981635	0.124486784534063	3.698523869059	0.00021685695998888	0.00114973685725241	TDA11
YOL010W	463.580454030121	-0.790424513525572	0.213708972896638	-3.69860236943756	0.000216789913730603	0.00114973685725241	RCL1
YGR092W	1081.28769682223	0.447938140189866	0.121176789176912	3.6965671663069	0.000218534461192697	0.001157626656214	DBF2
YLR370C	1262.01086136018	0.365532823167584	0.0989295294974797	3.69488084118399	0.000219989931593786	0.00116432766392452	ARC18
YGR208W	400.75832561915	-0.515989773785435	0.140178652039294	-3.68094404018664	0.000232372004735444	0.00122879763403786	SER2
YBL004W	583.622913272611	-0.631062830184686	0.171475261616132	-3.68019750625834	0.000233053374188888	0.00123133558895131	UTP20
YGL206C	1623.63126260676	0.333392475421786	0.090639704077189	3.67821672429411	0.00023487035308639	0.00123986396236364	CHC1
YER137C	135.592089434212	-0.612327669300795	0.166513809092293	-3.67733867022046	0.000235680040377317	0.00124306478587277
YBR025C	1769.18361138262	-0.356111026923898	0.0968716591227055	-3.676111570184	0.000236815985030922	0.00124690449310425	OLA1
YGR143W	1180.72871436615	0.434649534012344	0.118231688641475	3.67625244134313	0.000236685317969197	0.00124690449310425	SKN1
YLR002C	467.188747805394	-0.688685510528441	0.187371939918492	-3.67549970837694	0.000237384312068934	0.00124789864648746	NOC3
YPL247C	740.443385695829	0.917152028462473	0.249533347610968	3.67546877899602	0.000237413074736612	0.00124789864648746
YNL037C	2111.1908764103	0.708235017783102	0.192768294364496	3.67402232881688	0.000238761854056445	0.00125390997753183	IDH1
YDR069C	824.973484729246	0.373335522988293	0.101699449797629	3.67096895539939	0.000241632691198662	0.00126789754617804	DOA4
YOL080C	177.023371561134	-0.7509751408268	0.204668996341951	-3.66921787984003	0.000243293663038798	0.00127551814936207	REX4
YLR344W	3362.02417660121	-0.74584798265982	0.203331032537824	-3.66814633925136	0.000244315342421903	0.00127977693935312	RPL26A
YDL112W	834.212935524371	-0.571395324928938	0.155840958497048	-3.66652855859945	0.000245865472027308	0.00128679420419772	TRM3
YBR285W	28.9083676902745	1.34055916364243	0.365665623611579	3.66607927319525	0.000246297603621923	0.00128795316590318
YMR269W	208.315265514108	-0.646513117053778	0.17641128343495	-3.66480592661282	0.000247526207638307	0.00129327154469485	TMA23
YDR377W	1533.59978501725	0.436690583553865	0.119191863421884	3.66376169494206	0.00024853803497428	0.00129744919538665	ATP17
YDR361C	308.117491787277	-0.706012236418368	0.192800380795902	-3.66188196052242	0.000250369221962778	0.00130589339066422	BCP1
YBR252W	407.125194375855	-0.664771749509529	0.181736356471221	-3.6578908173214	0.000254299325101343	0.00132526152970546	DUT1
YMR259C	410.265399942877	-0.510492529463868	0.139627884266985	-3.65609299420268	0.000256088486911769	0.00133344882495029	TRM732
YAL056W	527.219541689937	0.411197264271109	0.112535703045503	3.65392718171267	0.00025825954043753	0.00134360899633585	GPB2
YIL145C	622.010963884299	-0.451612974046052	0.123631506352065	-3.65289550674885	0.000259299769466168	0.00134787371662133	PAN6
YLR289W	460.087808385214	0.462958542630828	0.126820945909145	3.65048958838782	0.000261740919749729	0.0013594071728378	GUF1
YOR054C	1641.90291602696	0.48262812493559	0.132285721763681	3.64837654813399	0.000263902659088712	0.00136947109932877	VHS3
YKL137W	293.374859847629	0.679725821856717	0.186768844946829	3.63939618543031	0.00027327808056	0.00141692019208082	CMC1
YHR021C	1530.33880562873	-0.470563029704053	0.129310386007095	-3.63901960418117	0.000273677967066463	0.00141779102769262	RPS27B
YGL248W	1085.51159169677	0.319579395857564	0.0878472375606164	3.63789920698471	0.00027487094709871	0.00142276553735344	PDE1
YGR255C	1532.40416907399	0.424276074071173	0.116809985690975	3.63219010396602	0.000281025964650925	0.00145339401176912	COQ6
YOR317W	3720.95477764125	0.330216720813605	0.0911345824694535	3.62339643048551	0.000290759660395983	0.00150246306339868	FAA1
YMR278W	251.639807181395	0.653727525145581	0.180476311461922	3.62223451848144	0.000292069147523529	0.00150795498210416	PRM15
YML073C	1851.1107339025	-0.69593418375429	0.192150117803557	-3.62182543372559	0.000292531503820091	0.001509067580466	RPL6A
YPR081C	697.003487759979	0.36541377308946	0.100958465462005	3.61944658545726	0.000295233742781129	0.00152172333020324	GRS2
YKL105C	1012.28411269211	0.382440096223017	0.105712339700486	3.61774318217328	0.000297183059876147	0.00153048024012038	SEG2
YLL040C	939.19498707077	0.382562244144018	0.105765010008204	3.61709646805067	0.000297926289753433	0.00153301633776325	VPS13
YHR038W	251.578651143344	0.585975458908916	0.162141104808727	3.61398461913883	0.000301526956879204	0.00154893637596855	RRF1
YJR145C	4599.47391879901	-0.842624477172989	0.23314856607787	-3.61410962695589	0.000301381530219545	0.00154893637596855	RPS4A
YHR193C	2612.00894837077	-0.483472247326413	0.133829627897284	-3.61259502042018	0.000303147964994847	0.00155465059564891	EGD2
YOL113W	1163.52420158893	0.51409589409933	0.142305379433074	3.6126244569771	0.000303113541934477	0.00155465059564891	SKM1
YJR002W	827.4850994205	-0.659793019350024	0.182662245954011	-3.61209299657982	0.000303735594728168	0.00155505501723056	MPP10
YMR318C	1421.1560667429	-0.508242132791841	0.140697855225933	-3.61229481412992	0.00030349923483517	0.00155505501723056	ADH6
YPL081W	1820.82574083784	-0.59769390573302	0.165502415695593	-3.61139082605509	0.000304559289998567	0.0015579612043229	RPS9A
YPL116W	1452.15572548046	0.339617894948884	0.094046370034015	3.61117494302066	0.000304812956055978	0.0015579612043229	HOS3
YKL064W	1280.20182904093	0.358074472583066	0.0991678198613096	3.61079302826107	0.00030526219673092	0.00155895389190987	MNR2
YGR210C	1493.26616935709	-0.39529003130882	0.109489777969161	-3.61029165133714	0.000305852900243082	0.00156066676058928
YDL055C	7615.18548379484	-0.471673228788453	0.130684880653021	-3.6092409958332	0.000307094216461444	0.00156569386591226	PSA1
YER025W	3236.61607010586	-0.455894693088242	0.126322052524329	-3.60898737772204	0.000307394564216916	0.00156591914254834	GCD11
YGL006W	2206.7472774047	0.412600284461657	0.114339947440442	3.6085400920494	0.000307924933571153	0.00156731483673643	PMC1
YLR150W	5458.67933297347	-0.640651427125768	0.177594410267681	-3.60738508695256	0.000309298447444888	0.0015729961807243	STM1
YNL045W	828.182141216381	0.499240851857707	0.138513236164948	3.60428263522186	0.000313016286136834	0.00159058067926389	LAP2
YHR147C	668.028060252173	0.413502581365408	0.114814333832321	3.60148918313023	0.000316399589384034	0.00160621867856623	MRPL6
YJL208C	452.375438752639	-0.426065202095725	0.118308433919911	-3.60130878229823	0.000316619255303829	0.00160621867856623	NUC1
YNR024W	236.741717041793	-0.538505365603127	0.149561776469051	-3.60055475614493	0.000317538945122905	0.0016095485667797	MPP6
YNL119W	412.58305001236	-0.688196997199557	0.191263897993663	-3.59815419647234	0.000320483602238473	0.00162312863337513	NCS2
YDR184C	231.698461347238	-0.820374582392295	0.228109065514156	-3.59641376173795	0.00032263447640715	0.00163266933301069	ATC1
YLR038C	871.285057190785	0.666719736449704	0.185507086385673	3.59403917898631	0.000325590845271092	0.00164626702824002	COX12
YLR356W	929.580586018696	0.534569231196818	0.148790596961336	3.59276219138854	0.000327191166470276	0.00165299140548165	ATG33
YOR329C	2317.87321823643	0.323762336095928	0.0901962814732645	3.58953086321963	0.000331273609790642	0.0016722341673412	SCD5
YGR124W	2594.45318871588	-0.581072028995344	0.161897838325504	-3.58912777962524	0.000331786194246133	0.0016734397734543	ASN2
YOR343W-B	1097.20303507469	-0.45446016913959	0.126632410815787	-3.58881400276504	0.000332185724720328	0.00167407364815776
YDR003W	432.852716832163	0.413749928038025	0.115425470109111	3.58456350792344	0.00033764240257561	0.00170017134015215	RCR2
YIL052C	1329.38907383606	-0.717086208158955	0.200094233836228	-3.58374249177951	0.000338706019603464	0.00170412337270451	RPL34B
YKL023C-A	500.050781581111	-0.682814117725634	0.190625132164924	-3.58197321607564	0.000341008761462338	0.00171429815692375
YNR066C	361.116767660915	-0.454066024982696	0.126789751401119	-3.58125179649725	0.000341951897957443	0.0017176269122546
YCL019W	566.121739492903	-0.734129521246683	0.20509083918279	-3.57953346025553	0.000344208175195127	0.00172754070194402
YOR115C	812.224270734648	-0.486311993595552	0.135910795169323	-3.57817046828168	0.000346007760790125	0.00173514802437247	TRS33
YDL035C	1689.64452207625	0.434185372558596	0.121439000276694	3.57533717808383	0.00034977680922673	0.00175261117606803	GPR1
YEL048C	66.99715714565	-0.839050772122831	0.23470422288075	-3.57492831541059	0.000350323868013223	0.00175391466434466	TCA17
YGR185C	2002.36433843907	-0.366154383489382	0.102494616777906	-3.57242550877377	0.000353690108097516	0.00176931884680861	TYS1
YPL097W	722.109766573912	0.434316640019451	0.12163609617704	3.57062297845624	0.000356133199525904	0.00178008360482572	MSY1
YOL020W	997.820959083173	-0.535127807096972	0.150039268995823	-3.56658500590182	0.000361663529012336	0.00180624930788595	TAT2
YML043C	236.492487443638	-0.719693472280124	0.201865183522632	-3.56521842806754	0.000363553283639995	0.00181374720711281	RRN11
YNR007C	715.145034172605	0.418933335066376	0.117510529214623	3.56507061849095	0.000363758232605972	0.00181374720711281	ATG3
YLR342W	8718.54360503352	-0.270895927302071	0.0760490229231134	-3.56212239013183	0.000367868806179485	0.0018327481761819	FKS1
YPR195C	38.4538564410919	-1.06930923125796	0.300275931267276	-3.56108871844997	0.000369320258401494	0.00183848105831297
YKL066W	189.137811471313	0.836196024329771	0.235390885318264	3.55237214558746	0.000381774500124873	0.00189738822704337
YOL081W	880.775329414989	0.330204780786622	0.0929527144351948	3.55239524518497	0.000381740982743186	0.00189738822704337	IRA2
YKL034W	1175.69813424282	0.428558544327514	0.120666876465843	3.55158397133802	0.000382919785770759	0.00190153424079338	TUL1
YDR418W	2995.97295775688	-0.747924316488016	0.210729416498486	-3.5492164735026	0.000386379304205926	0.00191715640146983	RPL12B
YGR236C	63.499018384584	0.979129454520879	0.27611783813072	3.54605649946215	0.00039104235653097	0.00193872013420423	SPG1
YGL187C	1557.66779743128	0.36729595325867	0.103644091298133	3.54381951405353	0.000394375123104346	0.00195365893641561	COX4
YBR142W	495.325290812709	-0.719160528700266	0.202986968881624	-3.54289013064509	0.000395767550747016	0.00195896926130891	MAK5
YBR111C	798.791963928393	0.598775873005797	0.16910967717827	3.54075463330575	0.000398984433471331	0.00197329437039664	YSA1
YLR394W	407.997743982273	0.432657001031243	0.122210138101595	3.54027094439228	0.000399716440850013	0.00197531657470989	CST9
YHR137W	143.85937264827	0.677366713448537	0.191363885140938	3.53967893654365	0.000400614084082166	0.00197655681678312	ARO9
YPR159W	2961.96978111981	-0.300663670692005	0.0849365835416674	-3.53986066021255	0.000400338341968007	0.00197655681678312	KRE6
YCR017C	2419.13802059834	0.282499825130242	0.0798858114945952	3.53629536766182	0.000405780730989105	0.00200043355527129	CWH43
YFR019W	1488.05112168102	0.30630633729476	0.0866704680379264	3.53414887710913	0.000409090580137148	0.0020147568665079	FAB1
YIL024C	253.667851227757	0.529269119162907	0.149765553137951	3.53398433800988	0.000409345334238967	0.0020147568665079
YNL007C	4772.69839858379	0.363049058718237	0.102853777329968	3.52975912156856	0.000415938172788936	0.00204555917156779	SIS1
YPL231W	3088.34373410366	-0.638221944806079	0.180839707297592	-3.52921354686674	0.000416796655820172	0.00204813340597163	FAS2
YDR436W	1005.80054347474	0.500820232675029	0.14197360508251	3.52755874857139	0.000419410677619122	0.0020593232709122	PPZ2
YHR062C	293.978998623819	-0.727414816513944	0.206388930219861	-3.5244856191611	0.000424305845632938	0.00208168670493913	RPP1
YOL143C	1394.86984764675	0.508894060495637	0.144488784598986	3.52203156741904	0.000428253145090898	0.00209936766314407	RIB4
YOL140W	554.674127992534	-0.429505534334787	0.122028976810234	-3.51970118542178	0.000432033238369753	0.00211620127095697	ARG8
YHL044W	92.4026865388084	0.920588369334986	0.26170690247764	3.51763121499496	0.000435417021539601	0.00213106825674266
YKL021C	695.684075129689	-0.546517065224384	0.155523329461121	-3.51405198897189	0.000441326428539688	0.00215826276613049	MAK11
YGR237C	1159.6338471309	0.399176865849017	0.113605538981438	3.51370953765061	0.000441895732499971	0.00215931943467012
YPL057C	1790.88884567694	0.361021619669634	0.102754717798437	3.51343108525499	0.00044235914746694	0.00215985740292764	SUR1
YAR002C-A	4660.29037843112	-0.386033333044233	0.109944227688426	-3.51117417585781	0.000446131986593423	0.00217654017082649	ERP1
YHR004C	595.984026467544	0.364556934106366	0.10406556368028	3.50314668189751	0.000459796190023836	0.0022414147604591	NEM1
YOR052C	2306.99884574236	0.545552741274887	0.155795504583271	3.50172325404483	0.000462259503705285	0.00225162736745052	TMC1
YOL048C	666.680327875603	0.459884302393141	0.131361662633287	3.50090196160934	0.000463686387947064	0.00225677937063726	RRT8
YKL144C	212.620852214169	-0.496801339210875	0.142217812330826	-3.4932427314746	0.000477192540824525	0.00232066666830575	RPC25
YDR299W	497.270977337118	-0.774331661901472	0.221713006321419	-3.4924954324913	0.000478529779832439	0.00232531998737337	BFR2
YPL135W	1625.96917064095	0.431107226326314	0.123458537355616	3.49191911357683	0.000479563448370411	0.00232849194590018	ISU1
YBR141C	70.9889804833373	-0.956567349474655	0.274249497341844	-3.48794567992342	0.00048674695631044	0.00235962263594427	BMT2
YGR257C	671.418749727936	0.366201813770563	0.104989982419949	3.48796909314445	0.000486704335551841	0.00235962263594427	MTM1
YER049W	962.775104653029	-0.520538388383381	0.149384455097204	-3.48455525740393	0.000492955663263232	0.00238782723417443	TPA1
YPL104W	533.787685880785	0.499400871548803	0.143327573050313	3.48433215549875	0.00049336679702612	0.00238792654807654	MSD1
YKR014C	1565.40853280261	0.300694674165835	0.0863214362317601	3.48342992531444	0.000495032696419865	0.00239409404526474	YPT52
YIL015W	2842.92432743581	-0.315445670891432	0.0905751369953566	-3.4826960395059	0.000496391627567324	0.00239624973116245	BAR1
YNL282W	144.160692863342	-0.554557441420465	0.159237755102206	-3.48257510327576	0.000496615897874892	0.00239624973116245	POP3
YOR224C	819.076979096034	-0.494434403912717	0.141974641459312	-3.48255434090611	0.000496654410172226	0.00239624973116245	RPB8
YEL025C	1057.90879796839	0.36843547959062	0.105827085579573	3.48148564777009	0.000498640503125965	0.00240361154898228
YJR091C	3040.337587417	0.408105589635331	0.11722757426076	3.48131053814647	0.00049896663760159	0.00240361154898228	JSN1
YDR206W	1269.39954005555	-0.322286715585533	0.0927185584603663	-3.47596771279935	0.000509013562942316	0.00245007866950108	EBS1
snR63	126.698096798487	-0.70233354225909	0.202070665907366	-3.47568282167712	0.000509554547318892	0.00245075290933154
YDR032C	1321.91177685637	0.910778564719386	0.262095601552248	3.47498607120969	0.000510879877274251	0.00245519551083137	PST2
YBL072C	1967.9889745919	-0.745082729470094	0.214614320135709	-3.471728862263	0.000517118337846905	0.00248322419423263	RPS8A
YPL266W	395.177318651483	-0.561450558162867	0.161807036217404	-3.46987727658827	0.000520696219557699	0.00249844269243031	DIM1
YER053C-A	1835.57770172473	0.490887448373638	0.141792758708545	3.46200647229565	0.000536164261240792	0.00257064480703134
YMR202W	3525.83074644684	-0.734910966523333	0.212303328576758	-3.46160831038326	0.000536958010430312	0.00257243285090948	ERG2
YJL216C	85.9018937605715	0.829642825318884	0.239749419095962	3.46045812518449	0.000539257097311724	0.00258142414711556	IMA5
YBR227C	679.72975614488	-0.396965765152929	0.114749378597081	-3.45941537990192	0.00054134934761659	0.00258738746050056	MCX1
YOR245C	869.488907979336	0.476688112281122	0.137791412775962	3.45949070901959	0.000541197947971863	0.00258738746050056	DGA1
YFR008W	127.157311102411	0.871354101109221	0.252003373530863	3.45770808104879	0.000544791349136799	0.00260180431036973	FAR7
YPL101W	688.080272019637	-0.406489736435082	0.117582001901824	-3.45707446599253	0.000546073928560208	0.00260589377462026	ELP4
YDR287W	358.824504285711	0.541197514252713	0.156659226155293	3.45461628743292	0.000551076508165224	0.00262430533163016	INM2
YGL219C	1389.70983202598	0.321601270106048	0.0930950879092279	3.45454607035361	0.000551220030396389	0.00262430533163016	MDM34
YMR142C	3039.74072823585	-0.638935375754453	0.184949992275881	-3.45463856414432	0.000551030982310416	0.00262430533163016	RPL13B
YGL262W	190.774099572585	0.723602335794428	0.209581756343749	3.45260173603851	0.00055520806671562	0.00264123495084248
YFR055W	330.124689829703	-0.484653019327359	0.140449290616249	-3.45073312368362	0.000559066100186717	0.00265752027250498	IRC7
YER090W	1768.24031733234	-0.437736674880485	0.126918583397043	-3.44895651341381	0.00056275732352069	0.00267298797100387	TRP2
YIR030C	182.77370487699	-0.612036993911993	0.177497845889782	-3.44813758636846	0.000564466421230618	0.00267902424921022	DCG1
YGR187C	555.151812014777	-0.796182062886298	0.230949424087557	-3.4474303888476	0.000565946228221004	0.00268396376502327	HGH1
YER158C	697.283822196926	0.4687819290649	0.136020675893	3.44640199724978	0.0005681045798834	0.0026921110828118
YFR031C-A	4272.10676379919	-0.857138672355183	0.24874859491215	-3.44580307140186	0.000569365113666576	0.00269599453125002	RPL2A
YGR182C	361.895523897874	0.498547407880713	0.145038249159752	3.43735125574765	0.000587433265215274	0.0027793959367345
YOR207C	749.903809004499	-0.502393621457736	0.146167407844434	-3.43711111024444	0.000587954358905166	0.00277970997369473	RET1
YPL249C-A	2936.43432275069	-0.761020648284585	0.221506283782633	-3.43566166741971	0.000591108664545941	0.00279246311156827	RPL36B
YMR042W	534.043789883089	-0.432588623728452	0.12597058252652	-3.4340447988115	0.000594645909125878	0.00280700420269227	ARG80
YOR086C	2436.72018515495	0.310166491315116	0.0904363564852639	3.42966593712404	0.000604324784416146	0.00285049182649375	TCB1
YDR511W	223.840668784963	0.591490157463719	0.172531530805184	3.4283017991164	0.000607369849605161	0.00286131169309664	SDH7
YJR147W	329.566696727907	-0.664019908519729	0.193692375179404	-3.42821914339526	0.000607554813943963	0.00286131169309664	HMS2
YPL249C	924.837957019044	0.363558008669915	0.106074477909149	3.42738437969307	0.000609425761832403	0.00286791353508967	GYP5
YPR198W	602.275339767007	-0.418361991671741	0.122112900075579	-3.42602617260588	0.000612481361118339	0.00288007581578185	SGE1
YGR060W	3309.01790147326	-0.413199722300326	0.120676321080724	-3.42403313756908	0.000616990969219743	0.00289905134115318	ERG25
YHR196W	859.274493114196	-0.729270141446544	0.213061419523254	-3.42281649619324	0.000619759010471678	0.00290982091475681	UTP9
YKL193C	295.821577823841	0.469394209350753	0.137147019135766	3.4225622423925	0.000620338933670837	0.00291030844323087	SDS22
YFR026C	233.075163430567	-0.533832519257379	0.156112911143014	-3.41952831030317	0.000627298047462988	0.00294070012587519	ULI1
YHR069C	553.585049802945	-0.373076225018559	0.109119636003021	-3.4189650798343	0.000628597929748485	0.0029445357429521	RRP4
YIL103W	231.198302784596	-0.697501318206107	0.204024905571209	-3.41870673216739	0.000629195009507364	0.00294507587528217	DPH1
YOL093W	944.894760800007	-0.492410981213562	0.144098589372619	-3.41718113520359	0.000632731661024918	0.00295936392031012	TRM10
YDR031W	143.69804851086	0.588096182172414	0.172192934045758	3.41533283831573	0.000637041170812911	0.00297724210793526	MIX14
YCR063W	155.271203000364	-0.554340268109605	0.162330470964611	-3.41488732716396	0.000638084005405754	0.00297983768147087	BUD31
YGL160W	2777.94067849154	0.296108989610478	0.0867293139776659	3.41417423971243	0.000639756477292022	0.00298536743945506	AIM14
YLR036C	69.5457719496646	0.79073681011438	0.231684761489463	3.41298583916726	0.00064255280922305	0.00299612915543898
YOR116C	762.826613922063	-0.429580180941369	0.125922229862214	-3.41147215556319	0.000646131001528374	0.00301051738745652	RPO31
YBR044C	835.998454210375	0.35660640604191	0.104550366975491	3.41085752597604	0.000647589205932099	0.00301501356882172	TCM62
YGR112W	480.726205840174	0.565608665634496	0.16584989076109	3.41036501766086	0.000648759886749947	0.00301816528744477	SHY1
YMR143W	1856.1397329419	-0.431232726383489	0.126565114712886	-3.40720053358894	0.000656328867261727	0.0030510557913087	RPS16A
YBR255C-A	298.215948386886	0.477658870680322	0.140318150777835	3.40411321010493	0.000663792358508464	0.0030834062975397
YOL096C	351.401765248906	0.657490103375333	0.193185272210159	3.40341733017864	0.000665485485279013	0.00308892389636341	COQ3
YHR149C	1255.17850969053	-0.420612061481968	0.123603587999429	-3.40291142263532	0.000666718915154886	0.0030923010078466	SKG6
YER142C	237.838659611275	0.458422137481999	0.134819657944908	3.40026183473427	0.000673213542943275	0.00312005639727994	MAG1
YHR202W	533.786544333063	0.43147762251132	0.126919848798823	3.3996071268194	0.000674827389998209	0.0031251665417114
YCR100C	338.564202117486	-0.428670858779215	0.126111854915831	-3.39913213603366	0.000676000486935151	0.00312822935400044
YLR407W	473.149251930166	-0.39405767369347	0.115949593142608	-3.39852571288295	0.00067750094102832	0.00313280125000463
YLR292C	1833.92589957767	-0.309510473425446	0.0910838234052042	-3.39808389518882	0.000678596065799282	0.003135493386418	SEC72
YNR019W	2464.66182561399	-0.297194665142869	0.0875615982878947	-3.3941210639591	0.000688492490194324	0.00317881766809509	ARE2
YGR132C	4595.67345710525	0.3179339233917	0.093713055270812	3.39263214151897	0.000692245338790983	0.00319373264605983	PHB1
YGL141W	1430.2932497475	0.411395713111058	0.121280582220497	3.3920987645253	0.00069359434147632	0.00319754314437763	HUL5
YGL171W	262.919309790882	-0.753521418815292	0.222236491929788	-3.39062865991134	0.000697325148318827	0.00321231999372494	ROK1
YMR101C	15.3477911274771	1.75478300363451	0.517822592415421	3.38877258222589	0.000702062109228324	0.00323170607960297	SRT1
YMR005W	1447.02693093909	-0.422576242431641	0.124780062872146	-3.38656859681683	0.000707725808760158	0.00325532571027152	TAF4
YML014W	293.099660130553	-0.604344403779331	0.178486378704109	-3.38594131477786	0.00070934551333036	0.00326032264886353	TRM9
YKR025W	264.552978142361	-0.472401375563066	0.139529172382022	-3.38568177176355	0.000710016686042983	0.00326095567376466	RPC37
YGR238C	667.371332884891	0.392944575958074	0.116098783473163	3.38457100240765	0.000712895783967439	0.00327172066621093	KEL2
YGR167W	2167.29480491417	0.335521261304409	0.0991455819023614	3.38412720835942	0.000714049121451254	0.00327455534841074	CLC1
YPL058C	1787.82210350695	-0.680263457089864	0.201156032561553	-3.38177010367167	0.000720203904913333	0.00330030470070105	PDR12
YHR008C	3897.94208083235	0.949056460654524	0.280673614982158	3.38135261027245	0.00072129917266076	0.00330284782207882	SOD2
YGL186C	652.026919752485	-0.330340634284394	0.097723397952185	-3.38036377374051	0.00072389949924593	0.00331227368180417	TPN1
YBR201C-A	48.9388454775332	0.956512892571552	0.28357110591198	3.37309716198114	0.000743277193262454	0.00339839452686117
YHL032C	875.218050663586	0.873387548307993	0.259145362120747	3.37026115829557	0.000750969749429556	0.00343100005849243	GUT1
YGL256W	387.493615767507	-0.541592220172958	0.160793242170989	-3.3682523771554	0.000756463154109661	0.00345351699856038	ADH4
YPL119C-A	34.4671055312885	1.06273943802677	0.315609765014085	3.36725778424295	0.000759196852603674	0.00346341071639273
YBR012W-B	11.9417106695829	-2.67929799214832	0.796682891318543	-3.36306706387778	0.000770816356482548	0.0035137959635927
YNR014W	261.171247252321	1.01070249573373	0.300710884346118	3.3610439406989	0.000776484714751109	0.00353699781018892
YML060W	309.709019257321	-0.521467523146715	0.155212291825973	-3.35970506595827	0.000780257206819353	0.00355153559589479	OGG1
YGL053W	456.892442727714	0.425718288864202	0.126806409735635	3.35723004658626	0.000787275798690823	0.00358081618853943	PRM8
YML082W	448.420830245983	-0.445279331949716	0.132776911797008	-3.35359006263428	0.000797704487475524	0.0036255520683553
YGR169C-A	1812.76948033432	-0.285226174125867	0.0851517583734009	-3.34962165872272	0.000809220099648514	0.00367515785226699	LSO2
YPL086C	445.528474236211	-0.539787732683574	0.16129035006894	-3.34668337227151	0.000817845673872681	0.00371157431654321	ELP3
YMR313C	711.230687619945	0.344538588512118	0.103050140087668	3.34340727939824	0.000827563441092905	0.00375288969985232	TGL3
YMR193W	829.922033831184	0.324893433865774	0.0971993695505479	3.34254671988191	0.000830133796369709	0.00376175529815273	MRPL24
YKL099C	347.870526544539	-0.779477437599433	0.233238270352569	-3.34197915471228	0.000831833074602512	0.00376666339632975	UTP11
YLR063W	177.947096914034	-0.827706271783462	0.247720175627172	-3.34129535346846	0.00083388464669298	0.00377315828662782	BMT6
YMR243C	1751.81743587229	-0.510863344827007	0.152915882247556	-3.34081285291195	0.00083533509046586	0.0037769255976463	ZRC1
YOL114C	63.6814957312349	0.782754149087308	0.234528091147514	3.33757097180725	0.0008451413489885	0.00381843981254006
YOR275C	481.715342116706	0.404837345796771	0.121589256854734	3.3295486482037	0.000869868667533053	0.00392725787638815	RIM20
YHR025W	1505.93729923035	-0.559884146595227	0.168178394552336	-3.32910864136591	0.000871244122255178	0.00393056481132539	THR1
YOR236W	311.390050233831	-0.507464050281725	0.15250846915462	-3.3274483252942	0.000876452426080611	0.00395114578217609	DFR1
YOR252W	290.003670189878	-0.547410368198405	0.16456112967519	-3.32648645083368	0.000879482954434749	0.00396188599886486	TMA16
YDR388W	2906.4882406427	0.292454966918278	0.0879527643249069	3.32513672723143	0.000883751841528871	0.00397818483598379	RVS167
YKL043W	7427.42488934322	-0.342996938248373	0.103189870209595	-3.32394001031006	0.000887552858869055	0.00399235513338229	PHD1
YNR058W	168.435065383193	-0.553048417482467	0.166438763407743	-3.32283421337135	0.000891078561615446	0.00400526709349648	BIO3
YOR028C	313.244525380187	0.546042453305033	0.164367947886131	3.32207380044262	0.000893510576752533	0.00401324772644249	CIN5
YOR220W	414.638352410078	0.582521947543325	0.17545085094526	3.32014318770714	0.000899712888600991	0.00403813868430093	RCN2
YPL032C	2700.62670684865	-0.317374727448132	0.0956525456514574	-3.31799561931781	0.000906659064090728	0.00406632931679136	SVL3
YHR028C	2158.8885100652	0.30024532745843	0.0906286596500792	3.31291810579224	0.000923280101963285	0.00413783816957592	DAP2
YJL042W	3231.12652085356	0.544894406665924	0.164586553054658	3.31068605881167	0.000930675578779837	0.00416792660298985	MHP1
YOR048C	1514.49465598497	-0.34364688271977	0.103820397049331	-3.31001318128733	0.000932915778135979	0.00417490055032594	RAT1
YER121W	32.4464844907974	1.25823227358686	0.380394226582522	3.30770602091118	0.000940634954709665	0.00420636538269216
YDL029W	986.029681753528	0.307170533158938	0.0929067539720957	3.30622392911495	0.000945624828557628	0.00422558814106198	ARP2
YBL057C	566.806443069722	-0.346372062426966	0.104808538424971	-3.30480767723828	0.000950415934410969	0.00424389525716162	PTH2
YDR210W-B	375.972579585788	-0.499414112787751	0.151159286206082	-3.30389303444367	0.000953522062480007	0.00425465720287612
YMR281W	511.051301751864	0.402213213730418	0.121779154923207	3.30280838279794	0.000957217726817038	0.00426803206712805	GPI12
YMR123W	566.570431156045	-0.518101764991235	0.156989219146984	-3.30023786223277	0.000966029138122131	0.00430418084645815	PKR1
YER019C-A	1209.92878468975	-0.595251632288482	0.180442180910894	-3.29884968849069	0.000970818796964932	0.00432237094380672	SBH2
YMR197C	465.568294285224	0.533092195023606	0.161609481343271	3.29864430349403	0.000971529307888729	0.0043223862147917	VTI1
YDL039C	1089.03072443908	-0.295156199143784	0.0895312591872746	-3.29668321235602	0.000978337818566854	0.00434951206174486	PRM7
YHR131C	770.33397082401	0.342174916478977	0.103813944024353	3.29604004254676	0.000980580377526099	0.00435631384289029
YPR062W	1893.25533777076	-0.3953242615839	0.120057398312458	-3.29279383978519	0.000991971823193917	0.00440372095510851	FCY1
YPL173W	1093.37726977795	0.317537049278528	0.0964748926873486	3.29139572414543	0.000996915681496536	0.00442245686573899	MRPL40
YDR041W	492.52485085722	0.43825083453105	0.133243758744675	3.2890909012169	0.00100511556072362	0.00445559929130059	RSM10
YJR072C	783.930000755833	-0.53475088623394	0.16260816135093	-3.28858577448567	0.00100692097358225	0.00446036805181759	NPA3
YOR097C	750.854529004135	0.358235695974845	0.10900022653473	3.28655918766099	0.00101419457977763	0.00448933487775573
YIL157C	972.341946400166	0.409654453824959	0.124708543013204	3.28489487509756	0.00102020428775507	0.00451266918310184	COA1
YLR336C	585.13952138426	-0.535308967901939	0.163203307359675	-3.28001298847578	0.00103802307695403	0.0045881670783948	SGD1
YBR117C	520.022269579355	0.810618042893824	0.247279047021505	3.27815094994008	0.00104489502709549	0.00461520469699043	TKL2
YEL034W	11410.6154694732	-0.623550390593411	0.190234883605055	-3.27779205778031	0.00104622436640939	0.00461773974863583	HYP2
YER001W	2939.12172982139	-0.413938946481317	0.126455711099081	-3.27339068266348	0.00106265486677545	0.004686875325107	MNN1
YPR058W	290.370762992169	-0.529658673155022	0.161853576985247	-3.27245577775091	0.00106617549903251	0.00469901285190031	YMC1
YKR049C	192.957645406629	1.01565652844977	0.310415604337917	3.27192484609803	0.00106817966368474	0.00470445409517636	FMP46
YER188W	167.296206423167	0.600478812756259	0.183690106857359	3.26897742632677	0.00107936912355925	0.00474007431919375
YGL191W	2204.4036148638	0.343207561086817	0.104970478154649	3.26956271058595	0.00107713858505572	0.00474007431919375	COX13
YMR182C	281.111409745553	0.440367981494515	0.134697563219525	3.2693091914129	0.0010781042314222	0.00474007431919375	RGM1
YOR391C	34.0299981950847	1.45620881274758	0.445442146206759	3.26913118829951	0.00107878271797182	0.00474007431919375	HSP33
YMR016C	1212.04862591237	-0.296371537453216	0.0906985682123934	-3.26765398059193	0.00108442858278277	0.00475887431913216	SOK2
YLR304C	5489.01764424329	0.473062986218633	0.144932929088878	3.26401314865123	0.0010984606754504	0.00481699433933161	ACO1
YDR254W	341.915276895288	0.419020730199342	0.12839121685222	3.26362457240077	0.00109996815841686	0.00482014720602313	CHL4
YBR154C	965.096217936194	-0.567992793066386	0.174093674940485	-3.26256995413853	0.00110406920154711	0.00483465259961137	RPB5
YML098W	394.955930106186	-0.414921192248502	0.127218647323843	-3.26148093048257	0.00110831887003043	0.0048497875823164	TAF13
YDL089W	516.443481599886	0.378610907949147	0.116135201423725	3.26008740939595	0.00111377883134362	0.00487019313018852	NUR1
YDR381C-A	571.162185843033	0.378451959024541	0.116200186177894	3.25689632239623	0.00112637565886259	0.00492173072738533
YIL065C	521.691983833726	0.678774668890675	0.208424399491554	3.25669485216955	0.00112717536697848	0.00492173072738533	FIS1
YBR245C	1132.42586371892	-0.30335412504167	0.0932140806372255	-3.25438091507094	0.00113639793067695	0.00495845863685098	ISW1
YDR529C	5495.31333865426	0.398527250090015	0.122506342540382	3.25311524143044	0.00114147193742167	0.0049760215767587	QCR7
YFR024C-A	2170.08305925321	0.301209020054376	0.0925950492641424	3.25297110858625	0.00114205108329666	0.0049760215767587	LSB3
YBR011C	14203.0229914495	-0.531494085957282	0.163402340062121	-3.25267120259859	0.00114325701805489	0.00497772802804099	IPP1
YDR172W	1823.45359977385	-0.443666111471431	0.136497902475908	-3.25035112938632	0.00115262598073976	0.00501237437027095	SUP35
YMR152W	745.010364892157	0.398188282819768	0.122508358941919	3.25029480648376	0.00115285430469507	0.00501237437027095	YIM1
YEL021W	140.314438182473	-0.565188984174623	0.173931090070465	-3.24949946525171	0.00115608295583987	0.00502283945206051	URA3
YGL181W	1534.56485925969	0.400039908507326	0.123124626187897	3.24906495875843	0.00115785034280475	0.00502694541588455	GTS1
YJR129C	127.021252829774	-0.591927871998447	0.182323554905541	-3.24657926017906	0.00116800919939657	0.00506745226111512	EFM3
YDR319C	311.765057780154	0.526267741993026	0.16221873780765	3.24418590050334	0.00117786845092663	0.00510660272376915	YFT2
YLR152C	400.365519420454	0.460987675623127	0.142115479010312	3.24375415565871	0.0011796551551846	0.0051107242832342
YBR220C	545.546194033109	-0.404127014472284	0.124717185438609	-3.24034745533295	0.0011938413030945	0.00516546975697407
YHR047C	1046.99753906002	0.420964150602151	0.129914617260344	3.2403139806705	0.0011939814766243	0.00516546975697407	AAP1
YFL002C	499.178318547452	-0.465406557094781	0.143674291568043	-3.23931687440663	0.0011981637893885	0.0051798976269674	SPB4
YPR007C	111.387849208883	0.747169144853762	0.230698053719498	3.23873189568487	0.00120062374860888	0.00518686429346015	REC8
YBR212W	1792.7946621257	0.393595548206065	0.121552906350698	3.23805954150108	0.00120345690287277	0.00519543223676641	NGR1
YMR305C	4560.7409720372	-0.570984036124527	0.17646267495173	-3.23572130072672	0.00121335789658435	0.00523447905562466	SCW10
YDL191W	1276.23399120733	-0.662991380989373	0.205007278370215	-3.23398947715456	0.00122073953304513	0.00525890117371733	RPL35A
YDR156W	396.445924248206	-0.666631284277948	0.206130467266003	-3.23402596966749	0.00122058356236158	0.00525890117371733	RPA14
YNL232W	901.470111985821	-0.375589083905722	0.116212924420308	-3.23190459046815	0.00122968106454513	0.00529369038560872	CSL4
YDR021W	129.176262956809	-0.865041144550491	0.26786906060859	-3.22934325668348	0.00124074874478046	0.00533472057591172	FAL1
YER050C	1170.14874570491	0.454597347509151	0.140772931469221	3.22929516892631	0.00124095741190029	0.00533472057591172	RSM18
YJR036C	198.911120903466	0.569427510008179	0.17636725246516	3.22864648651634	0.00124377540722258	0.00534307734669828	HUL4
YBR172C	1522.41896907348	-0.306704331464186	0.0950025162242129	-3.22838113824629	0.00124492983079325	0.00534428093794881	SMY2
YGL099W	596.945542480641	-0.554817770838124	0.171932632991107	-3.22694860880088	0.00125117929784492	0.00536733968261471	LSG1
YBR150C	402.370508222261	0.4230961752633	0.131210037279901	3.22457171748789	0.00126161252141333	0.00540830108232796	TBS1
YLR300W	12544.6895439004	-0.313526335163936	0.0973600352153026	-3.22027754479136	0.00128066543056725	0.00548613018714619	EXG1
YNL072W	327.094051736916	-0.432150240762155	0.134416648628143	-3.21500532242607	0.00130442103636522	0.00558398164937015	RNH201
YNR027W	460.682468497975	-0.384159666356212	0.119580795646303	-3.21255318866151	0.00131560785616374	0.0056279291985507	BUD17
YGL189C	3683.4637895973	-0.660702273862647	0.205707933532406	-3.21184634212742	0.00131884894311047	0.0056378486638002	RPS26A
YIL127C	985.498405769152	-0.694420806757281	0.216306960788864	-3.21034886822297	0.00132573962815581	0.00566334475675505	RRT14
YDL091C	893.079982561096	0.30237756539617	0.0941999313399999	3.20995526318152	0.00132755632246985	0.00566714511121383	UBX3
YOR142W	1483.60198144088	0.374252945372042	0.116636864716445	3.20870203671786	0.00133335593285293	0.00568793078683177	LSC1
YLR419W	1045.77874112947	-0.391429881687294	0.12200236779171	-3.20837938453431	0.00133485286361572	0.0056903455755111
YNL151C	604.621776617601	-0.579463360143996	0.180646359306328	-3.20772232758581	0.00133790604572509	0.0056993865209181	RPC31
YML125C	944.170771232932	-0.654232663699482	0.204151675392156	-3.20464018942172	0.00135231416712067	0.00575675243983891	PGA3
YHR132W-A	586.084948309111	0.402410008630798	0.125580758035645	3.20439225662724	0.00135347938055856	0.0057577031686531	IGO2
YDR492W	580.234145695884	-0.461775936391735	0.14437592000436	-3.19842766285256	0.001381791946241	0.00587405714003562	IZH1
YDR338C	238.177934544322	0.466764178622841	0.145955575042665	3.19798800755913	0.00138390035398506	0.00587893180257863
YAR042W	1526.27362327027	0.432961664626186	0.135466968027335	3.19606817020384	0.00139314192147986	0.00591408094861556	SWH1
YGL202W	2891.81196787692	-0.373749621124367	0.117049200789815	-3.19309844580237	0.00140754951229346	0.00597109657782783	ARO8
YGR019W	702.331137660287	0.661915886500571	0.20731053689508	3.19287141123737	0.00140865660186566	0.00597164896477446	UGA1
YOL064C	1362.96520806422	-0.417452057895868	0.130787501581482	-3.19183448607887	0.00141372317875177	0.00598897421462893	MET22
YDR504C	128.094341279934	0.583467764308023	0.182855257971615	3.19087222746745	0.00141843994816636	0.00600063903331556	SPG3
YJL010C	438.759222591806	-0.580745990576688	0.181993034003268	-3.19103417203463	0.00141764511926457	0.00600063903331556	NOP9
YDR408C	727.56129110974	-0.790775150982018	0.247865492572295	-3.1903398200997	0.00142105591637657	0.0060075482827178	ADE8
YDR168W	3016.34350507356	0.262056343880341	0.0821936484704995	3.18827973641293	0.00143122003487425	0.00604633591788963	CDC37
YKL087C	1202.23555535022	0.491344183493583	0.15421381176642	3.18612307072598	0.00144193244263358	0.00608738468357671	CYT2
YDL046W	3657.78124661685	0.291263499238155	0.091457842719507	3.18467493412713	0.0014491669259927	0.00611370422263172	NPC2
YDR255C	290.100873470587	0.716082959433418	0.224968578005976	3.18303545224168	0.00145739768530924	0.00614011426612157	RMD5
YJR148W	776.561241834722	0.458119829580302	0.143925799701714	3.18302785553219	0.00145743592346514	0.00614011426612157	BAT2
YIL156W	841.426425522137	0.301578904459315	0.0947977968081931	3.18128600677827	0.00146622799861171	0.00616865227495761	UBP7
YJL194W	368.398156062564	-0.387249570556826	0.12172725799695	-3.18128886601989	0.00146621352647101	0.00616865227495761	CDC6
YMR119W	841.925196745917	0.413880202725	0.130136238983535	3.18036087378679	0.00147091750624699	0.00618412566415945	ASI1
YJL098W	754.830625093321	-0.579131315764443	0.182313486934247	-3.17656869770315	0.00149028488614545	0.00626124502337262	SAP185
YBL068W	351.499433166465	-0.507824710830917	0.160006033801674	-3.17378475526968	0.00150465227968444	0.00631726606161468	PRS4
YJR121W	11855.3486124452	0.562432980047522	0.177279774755738	3.17257273607473	0.00151094705850021	0.00633934067852558	ATP2
YMR238W	719.207643716928	-0.353674610832201	0.111495082852397	-3.17210949383673	0.00151335936842402	0.00634510687186283	DFG5
YPR036W-A	3776.556029809	-0.378715029080252	0.119430076422089	-3.17101889595884	0.0015190526152882	0.00636461181443234	SPO24
YEL013W	1433.39108710337	0.362493754660353	0.114412327216323	3.1683102990727	0.00153327775224794	0.0064198129448573	VAC8
YDR357C	659.986398496104	0.385365069647656	0.121657528014561	3.1676220611809	0.00153691176877412	0.00642622547367729	CNL1
YLR355C	7366.00176654062	-0.722013220815873	0.227933741270762	-3.16764519719875	0.0015367894778121	0.00642622547367729	ILV5
YOR059C	1096.21434581779	0.31443679763316	0.0993830344276691	3.16388807651075	0.0015567665040033	0.00650479401160092	LPL1
YJR122W	885.936026503458	0.361072214330317	0.114308985529086	3.15873868234481	0.00158453499031423	0.00661629945067685	IBA57
YPR193C	118.863985131849	0.571881579589732	0.181189894411696	3.15625538304203	0.00159808870309062	0.00666833873173583	HPA2
YJL125C	524.707181086591	-0.521486947127443	0.165259971853085	-3.15555510072966	0.00160193005144791	0.0066798079157579	GCD14
YGL107C	917.357721585959	0.30298490062984	0.0960431022194119	3.15467632373709	0.00160676254460635	0.00669539157135558	RMD9
YOL120C	3922.2562443543	-0.813214002130082	0.258016845056223	-3.15178647329355	0.00162274893345164	0.00675329701024378	RPL18A
YOR323C	1181.9657540419	-0.318851926508299	0.101166148262746	-3.151765012148	0.00162286820023689	0.00675329701024378	PRO2
YCL038C	241.280518932154	0.490135211440276	0.155678646708423	3.14837790412111	0.00164179293083348	0.00682740148720072	ATG22
YNL193W	410.358579076697	0.382655456354542	0.121677950034459	3.1448216891078	0.00166188088333717	0.00690623918411973
YJL183W	1101.11267292094	-0.340953064112336	0.108445238461087	-3.1440113826176	0.00166648957390075	0.00692068666117885	MNN11
YHR123W	830.134292797443	-0.362729236812054	0.115435379070388	-3.14227093749895	0.00167642828920073	0.00695723430542026	EPT1
YMR160W	645.260079049614	0.339760462853385	0.108141648142541	3.1418095496894	0.001679072147176	0.0069634789930033
YER109C	719.063236691378	-0.320781122166689	0.102132301035961	-3.14083907747993	0.00168464569910944	0.00698185705671592	FLO8
YNL116W	437.943996819728	-0.364352380763959	0.116032906085258	-3.14007804386319	0.0016890283177413	0.00699527784983235	DMA2
YNL271C	1404.55537185479	0.333266404718489	0.106183613937927	3.13858600549526	0.00169765107744237	0.00702622954394394	BNI1
YDL045W-A	344.369067765892	0.424329426649809	0.135219178262811	3.13808612137167	0.00170054904148076	0.00703346163096879	MRP10
YKL056C	2032.15856459806	-0.633120505374508	0.201812686459231	-3.13716900796724	0.00170587763180452	0.00705073019825627	TMA19
YFL053W	20.8810293528322	1.5843872055317	0.505192046799904	3.13620773638039	0.00171147926945866	0.00706910322581136	DAK2
YER058W	501.070276479454	0.436533338463698	0.139245668192008	3.13498684829288	0.00171861816315255	0.00709379664507196	PET117
YPR118W	496.669077753021	-0.378031658806439	0.120594085074126	-3.13474461516144	0.00172003782357862	0.00709486586743327	MRI1
YLR046C	263.189058176537	0.576207700788326	0.18393665921644	3.13264198253321	0.00173240615016859	0.00714106459607592
YDR316W	1287.38664367848	0.298159461895067	0.0952441475092939	3.13047541179339	0.00174523608789949	0.00718910256423827	OMS1
YNL014W	214.165440466804	0.499322096720915	0.159530916234134	3.12993937794534	0.00174842381097869	0.00719738367441935	HEF3
YGL259W	47.8206709115428	0.840313832851182	0.268552196977126	3.12905216308007	0.00175371172708819	0.00721429326224097	YPS5
YDR028C	2120.03938918226	0.316508173242187	0.101213391666101	3.1271373089278	0.00176517465752724	0.00725656535404441	REG1
YHR001W-A	835.200526316702	0.484890547548281	0.155138200380881	3.1255393343343	0.00177479332902786	0.00729120404593235	QCR10
YBR069C	63.4090370337701	-0.890813515020459	0.285296245956272	-3.12241583142667	0.00179373386937437	0.00735418856035246	TAT1
YLR257W	3787.62742965877	0.320571624142187	0.10266241907945	3.1225800737668	0.00179273331427432	0.00735418856035246
YOR140W	1239.14880157339	-0.274715383659589	0.0879812980770203	-3.1224293078638	0.00179365175235154	0.00735418856035246	SFL1
YOR022C	260.342290005442	0.468068239530052	0.15000699263844	3.1203094688941	0.00180661129320217	0.00740202066712124
YDL067C	1724.57012870561	0.275645365081208	0.0884142605600755	3.11765730251076	0.00182294636782643	0.00746305184600453	COX9
YKL107W	54.2348025081443	1.01085484849656	0.324252250008211	3.11749524782314	0.00182394887255533	0.00746305184600453
YJL212C	462.134768859277	-0.509310317332159	0.163391023724841	-3.11712544374447	0.00182623845657288	0.00746742186289632	OPT1
YBL047C	3727.18434884043	0.355624857427072	0.114217860803605	3.11356608261611	0.00184841111616633	0.00755303285636683	EDE1
YOL141W	74.6015982754636	-0.676834486341917	0.217461768127956	-3.11242979475667	0.001855541413935	0.0075771039835569	PPM2
YNR046W	678.916762469068	-0.610589151359395	0.196260842990191	-3.11111040825353	0.00186385237149479	0.0076059609792708	TRM112
YBR031W	3318.50403218563	-0.864633802090592	0.278108064645579	-3.10898500261933	0.00187731247298706	0.00763881318954557	RPL4A
YIL008W	278.399395505665	-0.417900009853839	0.134417004690594	-3.10898171563766	0.00187733335827287	0.00763881318954557	URM1
YMR239C	148.192319798374	-0.694401392364044	0.223362563064808	-3.10885308099982	0.00187815086273303	0.00763881318954557	RNT1
YPL210C	1360.6440491533	-0.294265084817589	0.0946416207412662	-3.10925660943676	0.00187558743671575	0.00763881318954557	SRP72
YPL280W	28.1348203677752	1.13029979130646	0.363518636548951	3.10933107044227	0.00187511477241678	0.00763881318954557	HSP32
YDR124W	139.764620255471	-0.558035640037993	0.179524057602566	-3.10841704165011	0.00188092443255436	0.00763992761209623
YOR243C	895.232800351107	-0.569587013377015	0.183229411548025	-3.10860035277538	0.00187975796459302	0.00763992761209623	PUS7
YFL022C	2651.53510158034	-0.495731448426196	0.159610112277153	-3.10588997998692	0.00189707284895371	0.00770040260667597	FRS2
YHL039W	541.315215277167	-0.472968368560768	0.152340072481571	-3.10468782675671	0.00190479945085718	0.00772663506508955	EFM1
YNL066W	2235.67370374192	-0.391638822334198	0.126225727556959	-3.10268619491593	0.0019177286933412	0.00777392274694612	SUN4
YDL212W	926.315468876353	-0.317933640192739	0.102568654585603	-3.09971541965967	0.00193706659176664	0.00784710939394928	SHR3
YDR289C	374.684595593145	0.457355466930193	0.1476574767341	3.09740811671728	0.0019522090500295	0.00790321451843067	RTT103
YKL013C	853.694959239441	0.409639170620054	0.132330730326125	3.09557099556929	0.00196434341007215	0.00794707562261487	ARC19
YJL096W	617.290714608912	0.305745995190819	0.0987774322320724	3.09530211792188	0.00196612516958882	0.00794902325509025	MRPL49
YDL211C	243.647953852785	-0.449470214332666	0.145222421071793	-3.09504697012634	0.00196781731789584	0.00795060625531874
YLR183C	828.054681493007	-0.314323317939632	0.101713611347456	-3.09027782787002	0.00199969347021722	0.00807405956633939	TOS4
YLR454W	717.733783508645	0.411862487398707	0.133305340276321	3.08961731424247	0.00200414540401336	0.00808669363348758	FMP27
YDL248W	344.589655055108	0.401238915099677	0.12988632259854	3.08915447810351	0.00200727038811532	0.00809396034468928	COS7
YML048W	5156.5592756646	0.286478677672147	0.0927502335656598	3.08871111865549	0.0020102680620625	0.00810070445839686	GSF2
YFL011W	17.0241189412914	1.46864666498123	0.475858508874428	3.0863095596527	0.00202657717521381	0.00816104497502111	HXT10
YOR047C	760.344838611605	-0.344902321077569	0.111846398541268	-3.08371414346713	0.00204433922484991	0.00822715318071592	STD1
YNL092W	142.197165338096	0.7000297540452	0.22708615642762	3.08266151075714	0.00205158367079906	0.00825087564447017
YNR016C	2662.03207123964	-0.304718587321794	0.0988761581059926	-3.08182066494881	0.00205738746650672	0.00826877684599315	ACC1
YHR058C	300.257872027815	-0.42474983769517	0.137861422599142	-3.08099125692479	0.00206312706790468	0.0082863966925764	MED6
YDL183C	203.642728343308	0.469071007622963	0.15241961247448	3.07749770523463	0.00208746445782124	0.00837864099189837
YOL117W	337.614375966398	0.473092838438253	0.153822571212224	3.07557489586845	0.00210097154811091	0.00842732222677295	RRI2
YPR138C	551.017159975206	-0.336695369679391	0.10953102634123	-3.07397256217119	0.00211228858427783	0.00846716073160026	MEP3
YDL111C	506.24219288036	-0.432170645435934	0.140641063016324	-3.07286247819224	0.00212016168834608	0.00849315098352529	RRP42
YDR202C	364.17066573237	0.417558973796956	0.135986716704235	3.07058648018634	0.00213638807542481	0.00855254767850154	RAV2
YHL030W	1149.00132854912	0.301034772798142	0.0980579231560289	3.06996888277083	0.00214081074316238	0.00856464402680079	ECM29
YBR177C	2274.68644481153	0.323312745670122	0.105415079666478	3.06704455086548	0.00216186633637467	0.00864322361952804	EHT1
YDR423C	570.122473518279	0.373487211274885	0.121988498129885	3.06165923017775	0.00220113884199536	0.00879448479811611	CAD1
YOR340C	522.855148563561	-0.725393612884616	0.236972950055678	-3.0610819197473	0.0022053874610191	0.00880570447368369	RPA43
YLR055C	700.067773526244	-0.326823997949137	0.106789156316821	-3.06046053008903	0.00220996887138344	0.00881823740911683	SPT8
YOL025W	370.649318949219	0.363265245078562	0.118750071002814	3.05907391895331	0.00222022360690059	0.00885337697911502	LAG2
YBR137W	580.215058067305	0.567798576707438	0.185632895933732	3.05871744257082	0.00222286697867127	0.008854037920615
YDR119W	656.227342774593	-0.320101738081391	0.104654207586712	-3.05866095079043	0.00222328614561492	0.008854037920615	VBA4
YJR005W	642.076905333731	0.31954837492835	0.104653077801746	3.05340637504899	0.00226259311780576	0.00900470815699651	APL1
YDR368W	1600.77314423272	0.36282902687129	0.118837863061512	3.05314331244314	0.00226457759814201	0.00900674226248674	YPR1
YHL007C	2252.27534372342	-0.315330466991515	0.103290987375089	-3.0528362154815	0.00226689628024287	0.00901010205534764	STE20
YIL064W	492.539358181343	-0.600990446369561	0.196883585266819	-3.05251677307223	0.00226931048224424	0.00901383689276091	EFM4
YBL079W	1450.1471896439	-0.274169731866004	0.0898424283376098	-3.05167321207892	0.00227569706395176	0.00903333516359553	NUP170
YDL124W	7870.30034454697	0.630431445830335	0.206649022546111	3.0507351937252	0.00228281811208126	0.00905572168666628
YPL037C	1434.30737284066	-0.438631466707408	0.143965955585316	-3.04677216862893	0.00231312962173921	0.00917001386361335	EGD1
YFL034C-B	1219.65857482049	-0.362717669490584	0.119205844801159	-3.04278427031506	0.00234400307070186	0.00928638416798476	MOB2
YBR265W	472.892140303741	-0.472555452969285	0.155450959571499	-3.03990052085806	0.00236656302370638	0.00936968896626756	TSC10
YDR421W	491.894402675489	0.32145383652654	0.105769135797992	3.03920263790831	0.00237205244757261	0.00938534408544423	ARO80
YGL036W	2117.67783487929	0.333831196983408	0.109855672835467	3.03881618824904	0.00237509720490464	0.00939131255729757
YOR271C	818.386918517321	-0.585904523192641	0.193016824575714	-3.03551011410826	0.00240129169517751	0.00948874992412418	FSF1
YPL050C	2934.15293351755	-0.361475662102433	0.119134364400518	-3.03418466973297	0.00241186743796056	0.00952438349370344	MNN9
YBL022C	3221.46745973765	0.268447334823818	0.0884929187613269	3.03354594448222	0.00241697904493082	0.00953840729610208	PIM1
YDR023W	1823.12302045298	-0.305303296043812	0.10076614539852	-3.02982013290642	0.00244699419754637	0.00965062937393611	SES1
YDR399W	1680.52709452199	-0.470776155166719	0.155441919436557	-3.02863060925379	0.00245664860139923	0.00968245834967989	HPT1
YOR228C	152.669683160509	0.577574721108841	0.19074755455906	3.02795347727516	0.00246215989105994	0.00969792745750607	MCP1
YJR058C	516.797509997588	0.58290113480581	0.192600765247802	3.02647361787917	0.00247424411530499	0.00973924937338018	APS2
YHR103W	1004.20760021603	0.325811085485872	0.10778323525558	3.02283638743349	0.00250417593148503	0.00985072552713512	SBE22
YPL181W	2100.01796335727	0.245594743190466	0.0812890159269782	3.02125373754166	0.00251730314160236	0.00989599620875576	CTI6
YLR065C	425.010244697323	-0.380151627149564	0.12583520792185	-3.02102752820703	0.00251918455656393	0.00989702775981702	ENV10
YHR045W	751.119773025038	-0.353022506918483	0.116984081975513	-3.01769694608858	0.00254703476964291	0.010000015123203
YDL107W	428.133532761232	0.546058971250922	0.181006519346743	3.01679173336773	0.00255465264257503	0.0100234862670482	MSS2
YBL075C	1053.97894504644	0.375009763616178	0.12446144924754	3.01305959301764	0.00258628125393047	0.0101410758853604	SSA3
YKR036C	693.571486635844	-0.342713554173005	0.113803358603877	-3.01145377761575	0.00259999983629587	0.010188332691844	CAF4
YMR210W	641.512359941129	0.429986124028927	0.142965278403019	3.00762624905885	0.00263296734884035	0.0103109092911346
YJR143C	1528.278280711	-0.40347066563254	0.134270791252671	-3.00490271836774	0.00265665804548086	0.0103970234520003	PMT4
YML129C	436.380968576642	0.522231346972717	0.173912880215219	3.00283306404018	0.0026747910876138	0.0104612910547557	COX14
YDR476C	1028.97408374552	0.36159152172988	0.120430997545176	3.00247883933903	0.00267790589952233	0.0104667767031841
YBR179C	982.81988268165	0.279765055289956	0.0932000917076734	3.00176802580252	0.0026841663140663	0.0104845422861899	FZO1
YJL048C	1218.54582360088	0.353921498114326	0.118040467777029	2.99830646878545	0.00271484520022683	0.0105908415500872	UBX6
YKR096W	1056.35019369457	0.313002014346448	0.104388452179873	2.99843524652621	0.00271369816249766	0.0105908415500872	ESL2
YLR087C	435.364965660556	0.373688918398423	0.124716574897777	2.99630517198467	0.00273272800348221	0.0106538050288819	CSF1
YNL081C	1031.04870107615	0.324763689772736	0.108415945063219	2.99553437073634	0.00273964423997766	0.0106739612740494	SWS2
YLR066W	356.741633436747	-0.40750766862933	0.13609286805591	-2.9943352245462	0.0027504357204547	0.0107091806109169	SPC3
YPR052C	216.318506699268	-0.489401615874924	0.16349985075217	-2.99328478664333	0.00275992082139302	0.0107392717894179	NHP6A
YHR003C	345.133797490284	-0.415354102966042	0.13885411999363	-2.99129837116173	0.00277793920478747	0.0108025078618739	TCD1
YPL047W	252.655110602789	-0.429181774739466	0.143494121349297	-2.99093628856572	0.0027812351388345	0.0108084490805437	SGF11
YPR075C	1587.58728242909	0.247117512154361	0.0826800228905574	2.98884184492145	0.00280037044303398	0.0108758986774248	OPY2
YBR114W	446.268080520805	0.368609830437869	0.123343322299222	2.98848631256785	0.00280363057754362	0.010881646806682	RAD16
YPL147W	326.443349885048	0.450673592305027	0.150820575627	2.98814396133591	0.00280677312012404	0.0108869315249481	PXA1
YBL066C	1008.29808720824	0.387495444740901	0.129708082806424	2.98744254295393	0.00281322169460706	0.0109050248694565	SEF1
YCL039W	1230.34277606619	0.482681839320171	0.161803834498983	2.98312979302852	0.00285316971184968	0.0110528684718233	GID7
YDL227C	1360.85092749755	-0.443470048941716	0.148740232268523	-2.98150703530644	0.00286833456155295	0.0111045783247455	HO
YEL001C	2621.06480075405	-0.275420929381472	0.0923834351062866	-2.98128045427843	0.00287045783070539	0.0111057650120899	IRC22
YBL091C-A	123.9438373752	0.583528739597464	0.195822202468071	2.97989059587157	0.00288351348606961	0.0111492207086297	SCS22
YBR162C	4976.33586098274	-0.408938901816625	0.137280278522638	-2.97886124807935	0.00289321759330387	0.0111729054165456	TOS1
YGR262C	1128.63024987292	-0.316075324682154	0.10610638180345	-2.97885310298912	0.00289329449932794	0.0111729054165456	BUD32
YOR347C	445.128975738133	0.711429609159578	0.238892357569589	2.97803419245983	0.00290103619250178	0.0111957286898759	PYK2
YBL048W	18.718867231628	1.34786951214757	0.452958818847447	2.97569990043957	0.00292320764741889	0.0112741756143039	RRT1
YGL047W	315.227321852076	0.412691406246662	0.138734505029873	2.97468467673417	0.00293289856072717	0.011304419231857	ALG13
YKL086W	58.0722588315776	1.1871155503153	0.399204503870496	2.97370279845441	0.00294229905356495	0.0113335060582499	SRX1
YHR098C	1846.63097040459	0.259322885182429	0.0872140367199782	2.9734076638953	0.00294513003855558	0.0113372669557244	SFB3
YPL015C	1055.98099017963	0.343555487217547	0.115622293391627	2.9713602553608	0.00296483768997073	0.0114059488979176	HST2
YBR106W	1959.31076348042	-0.50702505944653	0.170682229914737	-2.970579067896	0.0029723887928854	0.0114278067238418	PHO88
YEL055C	787.920453825034	-0.531687460922414	0.179033275012406	-2.96976894873632	0.00298023808529615	0.0114507827878161	POL5
YMR082C	5.4369040621892	2.85422164720233	0.961391700216051	2.96884365296779	0.00298922646328468	0.0114781038756653
YOL060C	3557.04292188216	0.363229712740417	0.122474959997859	2.96574673506133	0.00301949031701821	0.0115870334638621	MAM3
YGR032W	1657.0668525267	-0.353761692966238	0.119317690559828	-2.96487210996475	0.00302808784092174	0.0116127358667218	GSC2
YMR115W	653.862420664983	0.318230984822007	0.107360728933263	2.96412839204755	0.00303541611316028	0.0116335415045447	MGR3
YML117W	2426.11004927339	0.282265020700644	0.0952596590026565	2.96311181097942	0.0030454592280241	0.0116647194617239	NAB6
YGL148W	1794.83894150854	-0.692800865759804	0.233920215418873	-2.96169728007146	0.00305948423840062	0.0117111002813669	ARO2
YGR021W	1195.6222763062	0.566366669845239	0.19125691225075	2.96128732384164	0.00306355993131245	0.0117193628661533
YML115C	2542.2871134252	-0.261361763763309	0.0883188846869893	-2.95929647084652	0.00308342304319554	0.0117879706460628	VAN1
YGR052W	184.752493848621	-0.547923601222743	0.18526357776304	-2.95753546292602	0.00310109075423735	0.0118481048629081	FMP48
YJL157C	1012.57594125822	-0.338778812430008	0.114589109680711	-2.95646604964446	0.00311186488242544	0.0118744257342489	FAR1
YNL315C	818.363593778825	0.323974148065255	0.109580260127339	2.95650099469353	0.00311151227923458	0.0118744257342489	ATP11
YOL018C	604.617747310123	0.379790704019052	0.128510763165143	2.95532214318112	0.00312342728319123	0.01191111103066	TLG2
YBL059C-A	385.514180266674	0.368170894183641	0.124598273143709	2.95486353778755	0.00312807377273877	0.0119213933745337	CMC2
YOR388C	12.826141949514	1.59439510874694	0.540021527582546	2.95246583202782	0.00315246956301772	0.012006882516341	FDH1
YAL033W	604.646662890735	-0.366617321044188	0.124271654916475	-2.95012825966307	0.00317642035748546	0.0120905713856218	POP5
YPL061W	4185.36978836965	-0.442283842907205	0.150074100718056	-2.94710306969036	0.00320766267735444	0.0122018929350764	ALD6
YKL005C	650.63144056998	0.289885829746492	0.0983701721591706	2.94688749021842	0.00320989970422227	0.0122028090123823	BYE1
YLR096W	1055.48330096502	-0.264401441688018	0.0898004781725128	-2.94432108902677	0.00323664017883128	0.0122968187776231	KIN2
YBR136W	252.900420366255	0.406869943789089	0.138325800953883	2.94138867068435	0.00326744270498235	0.0124061349413398	MEC1
YFL015C	10.4035512510279	1.78023413690238	0.60542719624479	2.94045947711702	0.00327725865677577	0.0124356810483366
YCR004C	1590.78510629859	0.629260615422376	0.214037757988189	2.93995144285289	0.00328263685572577	0.0124483617239774	YCP4
YOL028C	503.470191761405	-0.385657132907776	0.131203431495019	-2.93938297583641	0.00328866434404052	0.0124634873745318	YAP7
YDR175C	1000.5668779192	0.350893184277138	0.119431992020711	2.93801667660611	0.00330319254971653	0.0124875795030409	RSM24
YGR076C	443.528927458466	0.410488286071161	0.139706761932661	2.93821344359136	0.0033010966795541	0.0124875795030409	MRPL25
YKR017C	390.886104981528	0.433708117824821	0.147598826601074	2.93842524234312	0.00329884205171634	0.0124875795030409	HEL1
YMR316W	213.896505785803	-0.504210559566872	0.171613779446121	-2.93805404900585	0.00330279438312587	0.0124875795030409	DIA1
YHR049W	2038.44598481557	-0.48212959030191	0.164148414353645	-2.93715654945772	0.00331236845954867	0.0125145292912367	FSH1
YDL078C	1007.7777302235	0.580786143998121	0.197882927686456	2.93499874288484	0.00333549039290128	0.0125893166821772	MDH3
YPR016C	880.983976377642	-0.310358912774129	0.105753691772955	-2.93473360192895	0.00333834162306711	0.0125893166821772	TIF6
YPR067W	374.355235382823	0.336563983979424	0.114676853475571	2.93489029197266	0.00333665636672639	0.0125893166821772	ISA2
YNL055C	7071.23139456359	0.676493446664561	0.230592640038834	2.93371655986345	0.00334929912489549	0.0126228517573897	POR1
YDR261W-B	747.772523530293	-0.319076289086842	0.108826116295209	-2.93198268898336	0.00336805520234928	0.0126701055088992
YGL081W	76.768945573716	0.815775056120009	0.278215888333236	2.93216559631887	0.00336607210700304	0.0126701055088992
YPL207W	2237.65090832998	-0.386520864401879	0.131823907984166	-2.9320998771202	0.00336678451717862	0.0126701055088992	TYW1
YLR271W	262.460949139931	0.406502457414315	0.138727133326639	2.93023035700728	0.00338710810826928	0.0127339433369312
YER002W	1316.33669439627	-0.539681541095614	0.184198032306153	-2.92989851378335	0.00339072723414065	0.0127397145558093	NOP16
YDR197W	710.037523734351	0.337518828790514	0.115221018644146	2.9293164802936	0.00339708347218335	0.0127557563055631	CBS2
YLR030W	129.938264363873	0.639845587375681	0.21845647566096	2.92893852397724	0.00340121684342125	0.0127634368102112
YBR225W	874.197804100458	0.32569458436826	0.111252726193125	2.9275200304115	0.00341677051384309	0.0128139375160262
YIL007C	325.158865326358	0.393781056173754	0.134679069673193	2.92384746293012	0.00345734122822435	0.0129581403605981	NAS2
YML114C	1107.68165510674	-0.286727015149363	0.0981392183071326	-2.92163540830368	0.00348198880260454	0.0130425230087755	TAF8
YBR012C	199.882312883647	0.489778649036975	0.167685150288027	2.92082303170971	0.00349108069249141	0.0130605729946144
YBR013C	156.906311893259	0.953620045455903	0.326480700895455	2.92090786022072	0.00349013030655319	0.0130605729946144
YBR003W	1263.85877617813	0.322466841854242	0.110424952956321	2.92023526586238	0.00349767226638808	0.0130692362863266	COQ1
YLL015W	753.057446176003	0.418227224532887	0.143216067375817	2.9202535176127	0.00349746740957624	0.0130692362863266	BPT1
YHR081W	662.225996117591	-0.524915289488849	0.179793812043973	-2.91954035303768	0.00350548006295636	0.0130904090561101	LRP1
YJR108W	34.9068599368339	0.931024895285483	0.319399017625348	2.91492723492834	0.00355771481854129	0.013277356951003	ABM1
YGR028W	696.510818231424	0.303002878950937	0.104079444672726	2.91126533105282	0.00359968193326439	0.0134257813654943	MSP1
YMR103C	143.922424249306	0.898099793231478	0.308522606942287	2.91096915760043	0.00360309582236477	0.0134303199768999
YGL084C	1321.72880121533	0.252814828702707	0.0868732212774165	2.91015833170709	0.00361245700418901	0.0134570077188345	GUP1
YOR198C	5015.54497660578	-0.273676066682036	0.0940899893052097	-2.90866295875839	0.0036297794847145	0.0135133020645918	BFR1
YPL187W	90.7090680041249	-0.746610030486872	0.257166734221295	-2.90321387308362	0.00369354304848742	0.01374231811041	MF(ALPHA)1
YMR232W	83.1506851876878	0.611661351875422	0.21075443892326	2.90224659086845	0.00370496775028995	0.0137764403026292	FUS2
YPL068C	224.06601313472	-0.409872716225274	0.141353063458618	-2.89963801417906	0.00373593832808423	0.0138831556228443
YDL184C	758.513444674463	-0.434133910313401	0.149738933369884	-2.8992720900516	0.00374030156807684	0.0138909255684409	RPL41A
YOR260W	2019.67889953225	-0.335791182125669	0.115835019947848	-2.89887447057763	0.00374504799071834	0.0139001082982764	GCD1
YPL253C	248.017089351704	-0.401858388497507	0.138655731276924	-2.89824578325517	0.00375256386530385	0.0139195527358024	VIK1
YKL129C	1828.3401360286	0.295654493212107	0.102079898953116	2.89630472055912	0.00377585560432029	0.0139974562214736	MYO3
YHR082C	1522.54882310532	0.295642414702711	0.102112077407467	2.89527372480125	0.0037882803702456	0.0140350047898857	KSP1
YAL062W	95.1565090544959	0.852680905671393	0.294569048149559	2.89467244107218	0.00379554371985512	0.0140533971892637	GDH3
YAL031C	528.145859222559	0.317673380795709	0.10978214980157	2.89367061375552	0.00380767364399373	0.014089775415093	GIP4
YDR196C	301.511664353853	0.411429767802461	0.142202778587294	2.89326110143409	0.00381264207131727	0.0140996255184286	CAB5
YNL083W	372.573389249888	0.384022018114113	0.132849374395145	2.89065733175291	0.00384437047273409	0.0142083655984423	SAL1
YHR160C	25.3407860606113	1.2553548574146	0.434665048099643	2.88809708280668	0.00387580227240324	0.0143158787258012	PEX18
YFL045C	1943.09609547157	-0.376293721364169	0.130323705350902	-2.88737739884683	0.00388467966414168	0.0143400040983684	SEC53
YLR369W	908.662524007916	0.262874633115942	0.0910601159914879	2.88682515120577	0.00389150422792992	0.0143565270641736	SSQ1
snR17a	30.4022511583118	-0.971571596806847	0.336760522077491	-2.88505193783754	0.00391349092535553	0.0144289324648361
YLR137W	419.159119612755	0.444003745856248	0.154023191490762	2.88270708819118	0.00394273878401988	0.0145280061402734	RKM5
YDR435C	210.894441431779	0.61774985767469	0.214396395220521	2.88134442297545	0.00395982668662454	0.014582181045383	PPM1
YDR451C	781.944679463335	-0.300717703191669	0.104457356436777	-2.87885615192338	0.00399120337121403	0.0146510647191698	YHP1
YGL072C	74.8334358292572	0.745898735677153	0.259107269767345	2.87872561949691	0.00399285557800814	0.0146510647191698
YKL186C	1478.04056586348	-0.344975929780842	0.119836522733811	-2.87872112700671	0.00399291245250071	0.0146510647191698	MTR2
YLR352W	652.718544194583	0.375766250761487	0.130509309854607	2.87922946784492	0.00398648157172367	0.0146510647191698
YOR040W	310.461670036483	0.400582759937036	0.139138527167328	2.87902113161866	0.00398911603813684	0.0146510647191698	GLO4
YPL196W	473.345204202348	0.414773250126609	0.144051439484313	2.87934123818164	0.00398506885757799	0.0146510647191698	OXR1
YLR014C	243.226890449001	-0.410336304359784	0.142561377495985	-2.87831326806126	0.00399807897309242	0.0146612218131458	PPR1
YGR095C	236.025066018569	-0.404356280838374	0.14056872107353	-2.87657366269172	0.00402018350573458	0.0147334423084865	RRP46
YPL278C	18.8986695506559	1.21251501243794	0.421598669320117	2.87599345224044	0.00402758066528998	0.0147517079729884
tE(UUC)G1	26.6554419500095	-1.08616840465027	0.377744547365074	-2.87540458817143	0.00403510078231246	0.0147615625866404	SOE1
YDR213W	170.460354599165	-0.440349305571859	0.153136248649367	-2.87553932824957	0.00403337895393371	0.0147615625866404	UPC2
YKL138C	667.933381056454	0.301451443439601	0.104873756768025	2.8744220930923	0.00404767616209212	0.0147987107529122	MRPL31
YDR525W-A	114.486258382382	0.684935088726837	0.238677232938073	2.86971270906493	0.0041084489527321	0.0150119237585483	SNA2
YDR385W	2656.10628686559	-0.631822848448687	0.220289641961984	-2.86814596828716	0.0041288499628379	0.015068453625569	EFT2
YOL013C	1020.36476692073	0.31597028244595	0.110160914858647	2.86826124176063	0.00412734582476226	0.015068453625569	HRD1
YGR023W	1090.12991580975	0.428942755049117	0.149661388715444	2.86608829926521	0.00415578313439007	0.0151576982700039	MTL1
YCL005W-A	623.235452745808	-0.334845121410593	0.116926628202535	-2.8637199802819	0.00418697970459686	0.0152623774205132	VMA9
YOR155C	534.112854435548	0.413941302068992	0.144615040028918	2.86236688788537	0.0042048984655088	0.015318560381201	ISN1
YIL116W	2124.79871391636	-0.362069976148395	0.126519289720132	-2.86177686382302	0.00421273380621565	0.0153379641199501	HIS5
YJL046W	727.98793173516	0.463476056476847	0.161980182845512	2.86131333064912	0.00421889867279656	0.0153512664207175	AIM22
YKR069W	1306.45596672872	-0.282322252234153	0.0986780732045408	-2.86104342196622	0.00422249215429377	0.0153552019864353	MET1
YJL076W	1933.30018472064	-0.281794386089534	0.0986123526412653	-2.85759723342828	0.00426861830076097	0.0155137120526467	NET1
YDR293C	4253.40901712484	0.331975152034722	0.116262733482626	2.85538746673569	0.00429843528138967	0.0156127955288978	SSD1
YLR408C	107.99940145395	0.656305561331689	0.229899562782393	2.85474906254129	0.00430708453463514	0.0156349214728175	BLS1
YJR080C	764.392623055759	0.443106432814028	0.155253522422409	2.85408295992433	0.00431612587229878	0.0156584435948739	AIM24
YDR212W	1133.24215921578	-0.335081439604933	0.117520125080288	-2.85126857528454	0.00435451715426738	0.0157883531222043	TCP1
YNL131W	1640.81263678485	0.319261567145043	0.11204445572491	2.84941869795761	0.00437991983847455	0.0158710432558358	TOM22
YMR064W	709.098757103196	0.340806793247323	0.119634094288559	2.84874303829553	0.00438923149846236	0.0158953626481637	AEP1
YGR102C	476.488734767745	0.355330459302941	0.124822801315784	2.84667909674615	0.00441778711246373	0.0159893029120727	GTF1
YBR014C	1131.02911135386	0.333948874742731	0.117336060273193	2.84608903661158	0.00442598176717776	0.016009483161395	GRX7
YGR001C	314.003459186676	-0.42481546526009	0.14934662941548	-2.84449315610772	0.00444821414288669	0.0160803861948352	AML1
YDR454C	639.658136018734	-0.401221322325328	0.141094096263738	-2.84364358927784	0.0044600907777595	0.0161137913265034	GUK1
YNL221C	1599.28530225597	-0.388649120366188	0.136737145163163	-2.84230828354964	0.0044788159483661	0.0161718853469356	POP1
YBL035C	342.453044774272	-0.380769744313361	0.13400454079131	-2.84146896862507	0.00449062220207735	0.0162049430468116	POL12
YML007W	2384.43870195574	0.243858579007774	0.0858436371795126	2.84072980852183	0.00450104296745579	0.0162329649911842	YAP1
YGL002W	400.736839484529	0.319068717099203	0.112476826695421	2.83675070210878	0.00455751823157613	0.0164269510316184	ERP6
YHL010C	461.872901346908	0.389072511545361	0.137182001991579	2.83617752982818	0.00456570591283296	0.0164467650236582	ETP1
YPR166C	185.932953498611	0.439072376186737	0.155019809005031	2.83236303156899	0.00462053568402761	0.0166344726952066	MRP2
YOR153W	1229.33463919179	-0.313891147484776	0.110838005312804	-2.83198120174502	0.00462605682348919	0.016644547005291	PDR5
YKR089C	925.971236652451	0.303393117484122	0.107140773808177	2.83172415785713	0.00462977696127563	0.0166481332731047	TGL4
YBR272C	490.13760450669	0.440624466845783	0.155716645167239	2.82965553472176	0.00465981444045019	0.0167171008817794	HSM3
YDL126C	7482.91855478373	0.250271722654457	0.0884461767871172	2.82964998313993	0.00465989528914643	0.0167171008817794	CDC48
YLR372W	1547.51833650651	-0.50434226436038	0.17823020077842	-2.8297239309481	0.0046588184779681	0.0167171008817794	ELO3
YPL060W	191.112159923239	0.484118153055998	0.171058386275236	2.83013398873671	0.00465285139713477	0.0167171008817794	MFM1
YIR031C	302.24467661316	-0.393029091282528	0.138924963294926	-2.82907464548441	0.00466828092551916	0.0167373614649259	DAL7
YHR201C	1757.40888973878	-0.289172385648462	0.102282759143538	-2.82718600935133	0.00469590421774046	0.0168265313499692	PPX1
YOR378W	29.7570674085397	-1.01636752396668	0.359638816385488	-2.8260784922539	0.0047121715672867	0.0168749295786899	AMF1
YBR282W	472.730005548689	0.299766681455642	0.106094571310672	2.82546672984662	0.00472117906505019	0.0168972878364472	MRPL27
YLR075W	7360.37205035541	-0.671593202685878	0.237886906803415	-2.8231616935558	0.00475525824054282	0.0170035661341462	RPL10
YML009C	435.15044379449	0.41104305025407	0.145600805884693	2.8230822470831	0.00475643678871094	0.0170035661341462	MRPL39
YOR186W	30.1497402791353	1.06758991864388	0.378261184676298	2.82236180156175	0.00476713630768809	0.017031855200992
YIL036W	1282.85452271929	0.361564191829645	0.128291976320715	2.81829154245606	0.0048279949671796	0.0172392133378323	CST6
YHR059W	565.663495261167	0.392953253096461	0.13946111930162	2.81765451951236	0.00483758312173708	0.017263365804541	FYV4
YMR312W	277.491922519925	-0.39345072950883	0.139721068750338	-2.81597280229706	0.00486297833156275	0.0173438661265129	ELP6
YPL175W	440.097106955033	-0.371325227146572	0.132256956856735	-2.80760449938981	0.00499114832720985	0.0177906062531975	SPT14
YCR101C	160.640863593393	-0.494115899441524	0.176150361375217	-2.80508024839648	0.00503040539010506	0.0179200863343311
YLR239C	701.870433168702	0.313284188710802	0.111720525506991	2.80417754292785	0.00504451186056026	0.0179598724540506	LIP2
YKL044W	423.913088772992	-0.331137914399989	0.118122169556133	-2.80335110372849	0.00505745787535325	0.0179954831152703
YPL134C	282.000647098763	0.809195368558334	0.28917360165013	2.79830303990672	0.00513718898300098	0.0182685493037144	ODC1
YKL060C	29188.8957386938	-0.556102148746306	0.19896969301438	-2.79490881410827	0.00519143559497945	0.018450724297738	FBA1
YDR266C	1022.00039005479	-0.326206634153954	0.116731605300285	-2.79450139758472	0.00519798160980982	0.0184632548406551	HEL2
YKL074C	970.617129998033	-0.273473652096094	0.0979486856760078	-2.7920094099137	0.00523818327689823	0.0185844540752634	MUD2
YMR263W	555.48449257838	-0.299393328927801	0.107227512119212	-2.79213163684097	0.00523620493488993	0.0185844540752634	SAP30
YOR267C	2307.48898697912	0.274942202114225	0.0984915602493381	2.79153057803318	0.00524594006557564	0.0186011784343758	HRK1
YMR241W	1434.59593913581	-0.400943103988424	0.143767743416549	-2.78882518748828	0.00528996102924975	0.0187463952300312	YHM2
YDR035W	999.460402893505	-0.296725205732711	0.106448469807896	-2.78750090319006	0.00531163062149538	0.0188122815696415	ARO3
YAL040C	2725.29101433946	0.3082916759988	0.110640631058905	2.78642369487811	0.00532931634307446	0.0188639900435519	CLN3
YNL145W	2358.35652251149	-0.247533228897033	0.0888652806249993	-2.78548863128664	0.0053447114166665	0.0189075352373161	MFA2
YCR035C	558.812042565304	-0.305410035440651	0.109701784830107	-2.78400242907292	0.00536926320583987	0.0189834042668011	RRP43
YDR158W	1540.32130716224	-0.535185212957669	0.192567361252353	-2.77921039929673	0.00544912178625079	0.0192546135718792	HOM2
YMR114C	745.646682215197	0.308551583736909	0.111084338459909	2.77763353515642	0.00547563354768094	0.0193371160467785
YER103W	2609.3671311053	0.411458023681307	0.148242406800516	2.77557571117278	0.00551040676938761	0.0194337009156081	SSA4
YGR046W	1119.24834652042	0.268059486895446	0.0965823162742074	2.77545100631462	0.0055125204298486	0.0194337009156081	TAM41
YNR012W	412.147557396498	-0.478134451464588	0.172270072563092	-2.77549341188951	0.0055118016028091	0.0194337009156081	URK1
YOR092W	1040.69794654397	-0.299662854361481	0.10812393547675	-2.77147565005084	0.00558028457935375	0.0196612562729622	ECM3
YNL279W	74.6828140881267	-0.623646866607905	0.225623645738801	-2.76410242625849	0.00570796187662659	0.0200995224376834	PRM1
YDR466W	1065.06023046948	0.264401846261381	0.0956719965593512	2.7636283946197	0.00571625981233447	0.0201171538473233	PKH3
YGR108W	1293.76557692925	0.321180588785699	0.11624902298232	2.76286699488688	0.00572961090714024	0.0201525382481866	CLB1
YML105C	590.829699472817	-0.353481017178123	0.128113738372121	-2.75911874612071	0.00579574707216304	0.0203734340725317	SEC65
YHR065C	502.812162150564	-0.477775229726582	0.1732378100827	-2.75791543138592	0.00581712451062322	0.0204368288123217	RRP3
YBR199W	2433.84366199699	0.345560322509332	0.12532168978054	2.75738639587823	0.0058265455460037	0.020458169398461	KTR4
YLR095C	2219.47950973022	-0.215105201621288	0.078028049009623	-2.75676765408757	0.00583758151600379	0.0204851525874462	IOC2
YCR051W	581.458968065902	-0.544562526547715	0.197664336094839	-2.75498624236612	0.00586946034346129	0.0205734008483824
YLR079W	2016.8303037403	0.256480668648717	0.0930968893166345	2.7549864504752	0.00586945661014811	0.0205734008483824	SIC1
YIL098C	372.845160251111	0.413947897618232	0.1502999264862	2.75414570915468	0.00588455632295759	0.0206026877446963	FMC1
YKL205W	815.354412928041	-0.363957918380353	0.132141062830912	-2.75431353875271	0.00588153930952779	0.0206026877446963	LOS1
YFR054C	17.938123655832	-1.17389823790613	0.426616949674415	-2.75164462828312	0.00592968296131298	0.0207487990512343
YDR189W	1815.82475517419	-0.260954575713536	0.0948771218194603	-2.75044784990528	0.0059513863818146	0.0208128289199272	SLY1
YDR475C	1235.1227392662	0.315684921933603	0.114796138959604	2.74996114673065	0.0059602331371272	0.0208308558938427	JIP4
YKR088C	457.734394196962	-0.332936228703086	0.121079815190795	-2.7497252797954	0.00596452472855397	0.0208308558938427	TVP38
YMR017W	57.5361718494338	0.717161191989167	0.260823611005157	2.74960226654859	0.0059667640553114	0.0208308558938427	SPO20
YJL154C	1302.80819112231	0.243903036197585	0.0887502510243058	2.74819545164766	0.00599242756719148	0.0209085101131515	VPS35
YLR052W	1062.67877822805	-0.24248008451205	0.088249253632029	-2.74767292110043	0.00600198501782419	0.020921620666571	IES3
YMR260C	999.533030619041	-0.433599289167643	0.1578092847107	-2.74761583237975	0.00600303004239579	0.020921620666571	TIF11
YFL033C	1054.40615106959	0.275763230792191	0.100394791443059	2.74678822305832	0.00601819808194127	0.0209625326922547	RIM15
YMR170C	243.580796816942	0.406572296098599	0.148346249097697	2.74069818799963	0.00613087949282653	0.0213374858171915	ALD2
YNL191W	671.533772991332	-0.284241241575966	0.103715198989101	-2.74059389893121	0.00613282554896212	0.0213374858171915	DUG3
YDL143W	1741.94947660163	-0.31022762935787	0.113223000411084	-2.73997004346743	0.00614447844603692	0.0213537218536803	CCT4
YGR166W	467.623673162445	-0.293216348578191	0.107011250403945	-2.74005160645597	0.00614295381174001	0.0213537218536803	TRS65
YOR021C	446.923637028555	-0.346116757043274	0.12646690050051	-2.73681695110316	0.0062036801793085	0.0215472141682459	SFM1
YPR143W	520.515819664218	-0.527091261355174	0.192647391037315	-2.73604152393156	0.0062183178792827	0.0215857905712977	RRP15
YNL195C	115.086044833055	0.950152046372672	0.347533220756805	2.73398912571171	0.00625721108685937	0.0217084741055456
YIL003W	305.345836860362	-0.338444998000306	0.123984276858521	-2.72974127506914	0.00633840482866631	0.0219776907076785	CFD1
YBR185C	408.850167488613	0.406939071494661	0.149238470446645	2.72677058587349	0.00639574893449442	0.0221639530819526	MBA1
YIL018W	4322.14584350346	-0.717384112930377	0.263107493552566	-2.72658183635903	0.00639940814674612	0.022164069122413	RPL2B
YPL013C	1435.90125522261	0.263174399985059	0.096551705117568	2.72573539394876	0.00641584096763032	0.0222084008126411	MRPS16
YBR076W	39.1515100998101	0.799402750432441	0.293365736879824	2.72493563472926	0.00643140235523623	0.0222414802255721	ECM8
YGR271C-A	180.15966064705	-0.697519567014781	0.255982662479074	-2.72487034965426	0.00643267414343392	0.0222414802255721	EFG1
YMR029C	842.141684925089	0.332524124145981	0.122059601477132	2.72427666584083	0.00644424981039505	0.0222689084742481	FAR8
YJL025W	274.442893410192	-0.373454983725726	0.137135655926231	-2.72325225123522	0.00646426795569386	0.0223254632842693	RRN7
YDR118W	276.132380845807	0.378778321169791	0.139124856620055	2.72257833985928	0.00647746738412418	0.0223584179103055	APC4
YGL035C	1501.70961852181	0.33623972665188	0.123573823464837	2.72096239498131	0.00650921658343372	0.0224553278637304	MIG1
YDL192W	1531.70219915656	-0.309307017183549	0.113693540567078	-2.72053289607126	0.00651767865512954	0.0224718384764844	ARF1
YLL022C	492.253721358684	-0.371809915134234	0.136790594703236	-2.71809561133109	0.00656588617930927	0.0226252887340009	HIF1
YNL252C	598.087340382107	0.317947082411176	0.116986170369034	2.71781768227997	0.006571403709717	0.022631544156338	MRPL17
YIL099W	90.8742238518911	0.700014087497971	0.257710984024418	2.71627571540235	0.00660209110433629	0.0227244273202746	SGA1
YLR316C	147.559335725815	-0.525980688215986	0.193774680302964	-2.71439327054299	0.00663972915603951	0.0228411166746593	TAD3
YFR003C	806.21847747569	0.380086992796382	0.140073247451605	2.71348740542123	0.00665790990361505	0.0228651823367058	YPI1
YGL258W-A	32.4544627851493	0.905294005753706	0.333614523833549	2.71359290761989	0.00665579017015812	0.0228651823367058
YOR223W	602.996634348081	0.335590936835427	0.123675222884599	2.71348560372974	0.00665794610818523	0.0228651823367058	DSC3
YJR105W	1562.74037365611	-0.546642052948503	0.201556619564598	-2.71210171181357	0.00668580743183168	0.0229479735153212	ADO1
YJR027W	655.163992070165	-0.310371156509775	0.114452142470563	-2.71179857196298	0.00669192439731672	0.0229560795964069
YOR344C	1020.57012746235	0.257952261808079	0.0951657329574779	2.71055824183415	0.00671700507493081	0.0230291935070398	TYE7
YGL004C	424.712240208247	0.390179298771511	0.144016033518217	2.70927680230935	0.00674300573557048	0.0231053778371874	RPN14
YNL265C	423.18192895391	0.390503503114414	0.144169717690119	2.70863749593913	0.00675601118074695	0.023136972743925	IST1
YLR221C	990.460562003739	-0.486190921767085	0.179613629579503	-2.70687098136882	0.00679206477919735	0.0232474199301419	RSA3
YGR223C	577.249037354022	0.335348879173016	0.123935796656203	2.70582743824428	0.00681344407491972	0.0233075454001031	HSV2
YGR080W	1174.64693556263	0.280455941944178	0.103658703290855	2.7055706181974	0.00681871486716265	0.023312530191815	TWF1
YOR071C	321.360427770657	-0.392332869688493	0.145073803688353	-2.7043674303274	0.00684345706471661	0.0233840430612703	NRT1
YOL164W	945.789496067829	-0.404334133582445	0.149613875670644	-2.7025176092125	0.00688165391415259	0.0234883028348491	BDS1
YOR292C	350.745632538727	0.622701409614831	0.230399797960528	2.70269946035938	0.00687789040921283	0.0234883028348491
YBR261C	538.995388653744	-0.468824683040488	0.17352167569749	-2.7018220124719	0.00689606673328096	0.0235243615739657	TAE1
YDR045C	102.790194860627	-0.559464317328728	0.207147911259299	-2.70079632436368	0.00691736854876604	0.0235707212589782	RPC11
YNL183C	1572.27161085797	0.254274731122192	0.0941433831104726	2.70093046076125	0.00691457940600644	0.0235707212589782	NPR1
YOR373W	738.248946955216	-0.345152874275455	0.127819705029093	-2.70031036448484	0.00692748173957975	0.023592031127605	NUD1
YDL076C	523.980172023411	0.426144563440791	0.157912512529277	2.69861176049481	0.00696293539631574	0.0236995679719811	RXT3
YNL201C	526.462412648411	-0.321008990367941	0.119006272411679	-2.6974123620768	0.00698806759585254	0.0237718737971322	PSY2
YJL108C	318.223299405195	-0.32981792325789	0.122302484418026	-2.69673935756352	0.007002205390811	0.0238067194405048	PRM10
YMR215W	996.062135604231	-0.238095135639576	0.088325607976621	-2.69565238319784	0.00702509369794117	0.0238712605756055	GAS3
YDL148C	567.471146347371	-0.733737671837801	0.272268218430177	-2.69490752930448	0.00704081678041247	0.0238981193662751	NOP14
YDR453C	231.807008557237	0.530735233642005	0.196934993865911	2.69497676986434	0.00703935385392955	0.0238981193662751	TSA2
YIL085C	1107.7175039183	-0.234402494748553	0.0870145385240202	-2.69383138409505	0.00706358888375967	0.0239621081278706	KTR7
YEL050C	2180.7037758411	0.243698108318448	0.0904871336691779	2.69317966474009	0.00707741192403471	0.0239823830884835	RML2
YLR364W	492.995728521971	-0.332886818649571	0.123595661066184	-2.69335359977819	0.00707372036834895	0.0239823830884835	GRX8
YER007C-A	454.470910979008	-0.302232047543073	0.112311033551082	-2.69102721243867	0.00712323842134789	0.02412429721313	TMA20
YJR065C	1504.36169978188	0.30943428445717	0.1151457894085	2.6873260937002	0.0072026597601754	0.0243797669512471	ARP3
YGR231C	3075.51433963898	0.364261356964914	0.135698121573092	2.6843507687666	0.00726708177587472	0.0245842118959171	PHB2
YOR161C	923.724760385771	0.724967920436801	0.270313060542415	2.68195668748698	0.00731929354859031	0.024747146826622	PNS1
YGR054W	2244.41115153829	-0.236530278050829	0.08822955124936	-2.68085097001494	0.00734352121973027	0.0248153373223942
YDR121W	222.061832501416	-0.398533782070236	0.148747256775576	-2.67926811364009	0.00737832882986694	0.0249054247029136	DPB4
YHL013C	360.654356491115	-0.347241128266502	0.129594477801185	-2.67944386333511	0.007374456736842	0.0249054247029136	OTU2
YHR037W	2012.92516539231	0.3209078484479	0.119822590502762	2.6781915421909	0.00740208753241548	0.0249580590654472	PUT2
YHR101C	393.954210865428	0.352715874447077	0.131695401226948	2.67827024452622	0.00740034833957886	0.0249580590654472	BIG1
YJL179W	520.0939547402	-0.34569238955764	0.129175667179955	-2.67614169993838	0.00744751501602808	0.0250973866003195	PFD1
YDR276C	2475.03793553824	0.344309537462335	0.128685230669083	2.6755948267889	0.00745967669713591	0.0251245199171305	PMP3
YIL050W	1530.23309337786	0.302148056107534	0.112935605105651	2.67540122377594	0.0074639864197909	0.0251251921719063	PCL7
YAL030W	404.073087111609	0.357555469375763	0.1338732385386	2.67085097274814	0.00756592291892592	0.0254543130453463	SNC1
YBR138C	453.002115811298	0.343444042642154	0.128730749312638	2.66792545274525	0.00763211902491381	0.0256566490921315
YDR502C	4398.99468279511	-0.431022800832152	0.161563523968059	-2.66782247778505	0.00763445848169266	0.0256566490921315	SAM2
YMR137C	350.651351830006	0.401776895507427	0.150667772867783	2.66664123229593	0.00766134085430587	0.0257328443089955	PSO2
YDR016C	97.8818284600675	-0.580996301410882	0.218157358145117	-2.66319828196859	0.00774017900623395	0.0259691077195983	DAD1
YLR311C	12.0005339693731	1.38667687039266	0.520652754740877	2.66334300119625	0.00773685058229021	0.0259691077195983
YHR056W-A	6.07583248125189	2.0782798240684	0.780738898478341	2.66193964220173	0.00776918084335739	0.0260521132723224
YMR293C	324.3096299308	0.338380182727003	0.127259515544058	2.65897745469456	0.00783782076561603	0.0262678718970454	HER2
YNL146W	98.4097468225546	0.613686244674503	0.231001306839731	2.65663538042354	0.0078924754437671	0.0264365492535607
YKR054C	580.798599135565	0.303031152011151	0.114091593064131	2.65603401506382	0.00790656388083561	0.0264692360369924	DYN1
YOL055C	444.97399329121	0.307574092542594	0.115817592542786	2.65567679132139	0.0079149433706656	0.0264827853447613	THI20
YOL159C-A	114.537771881115	0.510484426507133	0.192246959826752	2.6553576034033	0.00792243737212093	0.0264933586738377
YKL126W	2038.44902399831	0.215981188549941	0.0813620990206657	2.65456755847809	0.00794101365146553	0.0265409603342858	YPK1
YPL271W	1380.1523958522	0.49000415555869	0.184619634986541	2.65412807036701	0.00795136418638886	0.0265610323887405	ATP15
YOR381W-A	31.337956885693	0.847097439325396	0.319326905309222	2.65275936741097	0.00798367642804831	0.026654404153282
YBR170C	996.620778734298	0.257754095995606	0.0971758942050902	2.65244892371779	0.00799102170002361	0.026664364438998	NPL4
YBR087W	265.869423582329	-0.349462192391219	0.131821459307945	-2.65102657963185	0.00802475259419157	0.0267623091152717	RFC5
YNL104C	2688.14709461169	-0.282043645971155	0.106445909003494	-2.64964289009826	0.00805768907261104	0.0268574990735394	LEU4
YDL037C	337.067140863927	-0.361578749295616	0.136562713051298	-2.64771211128321	0.00810385038541199	0.02699664163816	BSC1
YOL128C	131.363212624603	-0.444571406363189	0.168074582235757	-2.64508410759928	0.00816706140708554	0.0271923999899313	YGK3
YIL096C	125.629567059116	-0.57379720846501	0.216977881423459	-2.64449631778446	0.00818125968275189	0.0272248450956246	BMT5
YKL161C	625.081400226155	-0.275092942032353	0.104069085799989	-2.64336848851595	0.00820856468045611	0.0273008465133994	KDX1
YGL134W	496.972568155941	0.306150767282863	0.115869963335403	2.64219266555444	0.00823711842192204	0.0273809162116419	PCL10
YHR144C	290.283098513353	-0.438337647012406	0.16593341052253	-2.64164790943587	0.00825037740809364	0.027410085378085	DCD1
YMR088C	542.457002579898	-0.281697406082047	0.106761263838843	-2.63857316739218	0.00832557321424133	0.0276298746246782	VBA1
YPR152C	273.766913439544	-0.406861629515944	0.154186922726709	-2.63875575386566	0.00832109081935756	0.0276298746246782	URN1
YMR032W	768.307566557617	0.288239361803045	0.109249798823925	2.63835141946203	0.00833101990546627	0.0276329488237197	HOF1
YNL207W	859.639270765373	-0.471999934054293	0.17896345541566	-2.63740959269045	0.00835418909708694	0.0276947711228267	RIO2
YNL050C	587.818491632646	-0.31127598939367	0.118051166620214	-2.63678876122491	0.00836949322149909	0.0277304672428314
YOL021C	1378.29758048472	-0.273549190733711	0.103761716573423	-2.63632098395504	0.00838104096635203	0.0277536854969176	DIS3
YPL070W	649.68287900076	0.407355827845524	0.154555730684071	2.63565657541488	0.00839746732969487	0.0277930253310367	MUK1
YLR299W	1542.16261940784	0.400388194254176	0.152022913508773	2.63373582977063	0.00844511654998665	0.0279356046915955	ECM38
YKL096W	651.674849598404	-0.496643179500166	0.188597717641414	-2.63334671124943	0.0084547990763193	0.0279525077087831	CWP1
YER174C	362.068255470796	-0.552257038431424	0.209831557307278	-2.63190649451596	0.00849072275442761	0.0280561017285492	GRX4
YJL130C	1861.92916986925	-0.277049075281449	0.105295408331183	-2.63116008259406	0.00850939433630857	0.0281026080917635	URA2
YFR005C	231.065657923579	-0.358993620004686	0.136455879606353	-2.63084024697438	0.00851740629221497	0.0281138794083748	SAD1
YBR147W	190.357284706337	0.46771206574712	0.177824952360719	2.63018243243144	0.00853390590382604	0.0281531391203932	RTC2
YIL100C-A	6.56217873610419	1.97044400603855	0.749235146037361	2.62994070214145	0.00853997627248831	0.0281579692307018
YDR211W	1282.3838874012	-0.313911716384899	0.119507825746563	-2.62670427165667	0.00862162269287627	0.0284118487986807	GCD6
YGR093W	429.890402059307	-0.332851471772922	0.126749306824029	-2.62606147609969	0.00863792150078401	0.0284349026032809	DRN1
YPL108W	112.150336435215	-0.471189946365675	0.179418110052424	-2.62621173652982	0.0086341090131252	0.0284349026032809
YGL197W	1554.94159940076	0.260004519605006	0.0990834353827349	2.62409673827591	0.00868791052810544	0.028584067308024	MDS3
YBL016W	1077.47767478069	-0.369819743080754	0.141036571448716	-2.62215494379929	0.00873756968462224	0.0287319868112403	FUS3
YNL216W	1184.31771168024	-0.283615015890188	0.108226291996819	-2.6205740828534	0.00877818552643666	0.0288426699841516	RAP1
YPR045C	845.87868247864	0.248752995971675	0.0949265814603733	2.62047776444489	0.00878066560453233	0.0288426699841516	THP3
YJL002C	2996.07661271184	-0.220160611661369	0.0840459818679172	-2.61952572589803	0.00880521309974023	0.0289077699670849	OST1
YHR032W	1295.59745297639	-0.338891365735597	0.129393037157597	-2.61908502327553	0.00881659698401036	0.0289296067435616	ERC1
YCL011C	3640.2392856164	-0.22413056946387	0.0856027316994672	-2.6182642190759	0.00883783441031406	0.0289837348445546	GBP2
YHR162W	2355.40020023589	-0.402943001866717	0.153976328564413	-2.61691524680142	0.00887283690688026	0.0290829233307019	MPC2
YNR013C	1468.65090932198	-0.264113592685484	0.10096515125957	-2.61588864465204	0.00889955762107248	0.0291548744574577	PHO91
YMR307W	9320.21750175977	-0.314584660777879	0.120421241406707	-2.61236852488019	0.00899172698754792	0.0294410428895985	GAS1
YJL214W	40.4177702047397	0.921663521537831	0.352960837569739	2.61123451509185	0.00902160044828043	0.0295230425804809	HXT8
YKL010C	1620.66601910123	0.237604529046047	0.0910222762994484	2.61039976922096	0.00904364693096272	0.02957935456874	UFD4
YLR022C	445.233247158874	-0.405283578917633	0.155358612952319	-2.60869720201491	0.00908876262692918	0.0297110192184054	SDO1
YBL033C	2012.48433304689	0.282285378493489	0.10824352300745	2.60787316091015	0.00911067066118882	0.0297667181998115	RIB1
YLR395C	1507.42679821949	0.284005286542593	0.108990544319577	2.60577913722355	0.00916655482938513	0.0299333064487347	COX8
YJR051W	554.408132682015	0.293932381392201	0.112886222685089	2.60379322118134	0.00921983635433135	0.0300895258770358	OSM1
YLR190W	1660.15805348159	0.270346229993561	0.103834366736054	2.60362959289556	0.00922423875242353	0.0300895258770358	MMR1
YLR357W	1013.82968910239	-0.241826597554402	0.0929214478394904	-2.60248417536634	0.00925510863071679	0.0301741221651049	RSC2
YJL112W	965.199071200963	0.245688438779778	0.0944935774617616	2.60005436749604	0.00932089920776839	0.0303704361720239	MDV1
YLR121C	1460.86562594119	-0.405752924076268	0.156065186316952	-2.59989388826427	0.00932525906999655	0.0303704361720239	YPS3
YKR026C	648.243268400885	-0.376190617386022	0.144734763827089	-2.59917249621831	0.00934488016191641	0.0304181322842359	GCN3
YPL005W	370.005063072785	0.329601224402263	0.126826776626843	2.59882994087308	0.00935421019205397	0.0304322974475923	AEP3
YDL095W	7961.73373020313	-0.24686707210282	0.0950509564614445	-2.59720765885145	0.00939850854638011	0.0305601503957562	PMT1
YKL211C	1093.62971723216	-0.380626669835386	0.146727152741408	-2.5941120148784	0.00948355836415096	0.0308107488590347	TRP3
YPL100W	436.087941760296	0.303608600446813	0.11704101748685	2.59403589413365	0.00948565832695947	0.0308107488590347	ATG21
YIL055C	512.857064811099	0.270234331138587	0.104206475872233	2.59325851754089	0.00950712777247835	0.0308640850096443
YDR531W	511.647660318711	-0.285451922373332	0.110145221070264	-2.59159607289032	0.00955318635616994	0.0309971487236024	CAB1
YIL047C	785.536642326229	-0.437351417691887	0.168775380060176	-2.59132236903245	0.00956078845924519	0.0310053580113347	SYG1
YDR306C	426.424841090681	0.328498411138546	0.126780490279649	2.59108014501248	0.00956752071108152	0.0310107391870845
YDL016C	69.3268633547108	-0.625665704466557	0.241573978759027	-2.58995487709654	0.00959885129977575	0.0310958017994325
YLR028C	5281.0289250558	0.268764840497128	0.10380651255258	2.58909420891096	0.00962287640156367	0.0311571204675629	ADE16
YDR219C	471.229515184498	0.294620321740701	0.113958784716603	2.58532347877676	0.00972876749556372	0.0314831542083655	MFB1
YML074C	2324.27810980021	-0.261099070511167	0.100999870578975	-2.58514262458392	0.00973387231372661	0.0314831542083655	FPR3
YNL153C	875.220920402184	-0.274123230528927	0.106127699640073	-2.58295648976284	0.009795767602255	0.0316665929944923	GIM3
YPL222W	693.206359293963	0.485052450210037	0.187910450259378	2.58129576902459	0.00984302119043482	0.0318025309392854	FMP40
YDR470C	455.053756091721	0.360097739992047	0.139905427305525	2.57386540985052	0.0100569386549494	0.0324691617018676	UGO1
YNR068C	85.8458113999491	0.591249732944525	0.229722067010703	2.57376115685473	0.0100599692889477	0.0324691617018676
YLR153C	3133.5080183299	-0.502465879742439	0.195248802189719	-2.57346459546627	0.0100685947747869	0.0324798521679536	ACS2
YGL101W	326.530205884719	-0.354515636408576	0.137969407371507	-2.5695235136727	0.0101838480355937	0.0328343159502028
YIL130W	1173.46039736723	-0.259340213749908	0.1009369917036	-2.56932774964659	0.0101896034704656	0.0328355540405672	ASG1
YBL100W-B	2005.20353212142	-0.325350952498024	0.126797456862307	-2.56591070948159	0.0102905314431523	0.0331433186048418
YDL198C	1099.15186330267	-0.264952965481307	0.103269834182582	-2.56563756084731	0.010298637619663	0.0331519598572934	GGC1
YDR265W	453.311063638715	0.374737004414305	0.146149183114404	2.56407183693231	0.0103452130411221	0.0332668528776325	PEX10
YIL070C	1581.4293687375	0.387385162509441	0.15107999416555	2.56410628454853	0.0103441863182097	0.0332668528776325	MAM33
YER170W	462.133348824405	0.368129337214331	0.143591526740929	2.56372604686152	0.0103555244572365	0.0332825031583001	ADK2
YGR074W	425.930295785301	-0.352925200584188	0.137693261797558	-2.56312615429994	0.0103734348763963	0.0333050459030519	SMD1
YPL246C	686.588811755762	-0.261492181955127	0.102013551881813	-2.56330827749312	0.0103679944863889	0.0333050459030519	RBD2
YPR175W	444.167121548065	-0.327263069986171	0.127692255332624	-2.56290461104072	0.0103800562484309	0.0333088104181932	DPB2
YJR067C	240.163631870761	-0.359842059492297	0.140485285701688	-2.56142170117659	0.0104244736224148	0.033433791843558	YAE1
YHR204W	865.662332718407	-0.356334276435387	0.1391505000061	-2.56078329880069	0.0104436476091304	0.0334777230386021	MNL1
YPR171W	440.210369338457	-0.368562981147887	0.143998184061799	-2.55949742386828	0.0104823632758161	0.0335842173506623	BSP1
YMR262W	368.296927012621	0.567170973755304	0.221754982822736	2.55764703248487	0.0105382997115303	0.0337457444403271
YAL037W	197.689004038831	-0.3868761629283	0.151274171145639	-2.55745022430719	0.0105442647213392	0.0337471676657313
YGL163C	1067.94287915106	0.252177769155291	0.0986660740510226	2.55587111964021	0.0105922342325374	0.0338829554492418	RAD54
YGL161C	1881.39632005796	0.298598726808751	0.116840741415513	2.5556045193762	0.0106003520486044	0.0338911883227609	YIP5
YMR063W	112.37688899826	-0.480181116623958	0.187983679825925	-2.55437661965449	0.0106378123234867	0.0339931765465103	RIM9
YLR165C	161.780811320576	0.396263700945383	0.155177602386656	2.55361401936094	0.0106611366475559	0.0340499103064313	PUS5
YOR132W	691.977188128904	0.340842166190699	0.133552435440185	2.55212243091856	0.0107068887603133	0.0341781780636006	VPS17
YCR030C	1775.00715395403	0.324525147121768	0.127210632857663	2.55108507702247	0.010738810793119	0.0342621870450607	SYP1
YBR175W	478.589775397407	-0.443027496791872	0.17369910348837	-2.55054567291727	0.0107554430533506	0.0342794699609656	SWD3
YKR042W	7361.30554270126	-0.488357144288211	0.19146124534836	-2.55068404783252	0.0107511741483795	0.0342794699609656	UTH1
YML027W	1279.87294424279	-0.333088419677779	0.130634265033901	-2.54977834177992	0.010779142793627	0.0343371026041908	YOX1
ICR1	146.092475247517	0.459948988256138	0.180465554265189	2.54868021838814	0.0108131401224274	0.034427461233541
YLL018C	2783.5037371057	-0.36770322805402	0.14430399992746	-2.54811528605485	0.0108306672377459	0.0344653143281315	DPS1
YDR486C	816.174666178946	0.306928496483883	0.12048757717273	2.54738707247696	0.0108532974336025	0.0344847230545094	VPS60
YOR273C	4225.18631766333	0.233698733988766	0.0917319264438421	2.54762701546267	0.0108458362510069	0.0344847230545094	TPO4
YPL117C	1774.1873470643	-0.334027343522133	0.131126126110465	-2.54737445107421	0.0108536900305703	0.0344847230545094	IDI1
YPR065W	1613.72332239351	-0.282218869908346	0.110848952412935	-2.54597687903286	0.0108972405824768	0.0346051073665873	ROX1
YAL054C	161.14706682409	0.576983851896605	0.226899789370151	2.542901663762	0.0109936164068883	0.0348930306829221	ACS1
YGR189C	8008.18355122363	-0.325915675771612	0.12825697163498	-2.54111469822608	0.0110499663261068	0.0350484428087202	CRH1
YOR247W	8651.83666748924	-0.305539466641449	0.120244471701675	-2.5409855631408	0.0110540483780815	0.0350484428087202	SRL1
YGL233W	513.790900595086	0.38697849340859	0.152312132932819	2.54069381051394	0.01106327581929	0.035059515336091	SEC15
YBR108W	1560.95753193084	0.365309481858228	0.143818133366932	2.54007942744042	0.0110827296748169	0.035079882152704	AIM3
YHR100C	138.992465323233	-0.41724815391885	0.164274337332875	-2.53994726561195	0.0110869184228732	0.035079882152704	GEP4
YJL068C	769.926026240203	0.522636462752348	0.205757376437948	2.54006185246032	0.0110832866166492	0.035079882152704
YKL065C	1200.95963365917	0.322156286053223	0.126853296516856	2.53959727416635	0.0110980178755284	0.0350968356301631	YET1
YER143W	1336.46063958475	0.307799740386694	0.121220376255891	2.5391749299387	0.0111114250300913	0.0351210657750507	DDI1
YBL002W	2748.82439299791	-0.249776874509946	0.0984055498812277	-2.53823971118924	0.0111411644035825	0.0351968671829974	HTB2
YLR264W	378.434093206551	-0.321092493979697	0.12653324216493	-2.53761374075256	0.0111611093509651	0.035241663978538	RPS28B
YJL013C	704.077094156077	0.261172577017881	0.102973128767282	2.53631777672919	0.011202502753706	0.0353369398151806	MAD3
YKL027W	857.169014223001	-0.33957552753725	0.133885809356611	-2.53630709011719	0.0112028446526779	0.0353369398151806	TCD2
YOL029C	185.052880147131	-0.386604301669127	0.15244234035129	-2.53606905258888	0.0112104626387271	0.0353427323932638
YIL033C	2457.59952857483	0.528869766716524	0.208585161711112	2.53551001604324	0.011228371744479	0.035362718430706	BCY1
YLR393W	339.532903300503	0.355519978312337	0.140207840532318	2.5356640325003	0.0112234351913788	0.035362718430706	ATP10
YPL252C	986.358177543427	-0.517107542741627	0.204060018374341	-2.53409534538515	0.0112738052035336	0.035487523794645	YAH1
YBR052C	736.559080522666	0.66532601575433	0.262607803063769	2.53353483023796	0.0112918517716614	0.0355260369944242	RFS1
YOR188W	940.343981490801	-0.249393601592156	0.0984509135069514	-2.53317712054086	0.0113033821388796	0.0355440200694296	MSB1
YGL204C	432.192692323571	-0.315312930396883	0.124524250457576	-2.53214076164471	0.0113368470353	0.0356309233556754
YBL038W	802.096597658405	0.246180327258686	0.0972403898050142	2.53166742494888	0.0113521607145076	0.0356607186268165	MRPL16
YEL063C	1721.49572253954	-0.211891650702439	0.0837068527454682	-2.53135369151614	0.0113623209284714	0.0356743029459402	CAN1
YDL128W	1795.8544718409	0.354167814091566	0.139974070210677	2.5302387332061	0.0113984940551484	0.0357695041884611	VCX1
YPR140W	595.926357959924	0.295544339687093	0.116943813524337	2.52723364135535	0.0114964992746241	0.0360585428762326	TAZ1
snR84	26.3298342347439	-0.909532959128632	0.360014461335792	-2.52637895642834	0.0115245094169298	0.0361278595208677
YIR027C	96.6271889244378	-0.631964591947474	0.25027220835872	-2.52510894474414	0.0115662427071312	0.0362401033668341	DAL1
YDR098C	2056.4216585322	-0.215682876402741	0.0854621712077888	-2.52372334279151	0.0116119272765192	0.036345986401107	GRX3
YHR032W-A	88.9294031998388	-0.562467505184669	0.222862647458841	-2.52383031251815	0.011608394691942	0.036345986401107
YDL238C	108.457014815899	0.671396970170838	0.266188080832038	2.52226533987629	0.0116601717755434	0.0364783163070098	GUD1
YLR003C	225.563526292004	-0.480742038182312	0.190803468561922	-2.51956655613047	0.0117499424314278	0.0367403570758662	CMS1
YDL189W	1028.86975866336	-0.259889576957841	0.103191261070055	-2.51852312165665	0.0117848145763101	0.0368305580291327	RBS1
YMR030W	149.71858412451	0.446913297607666	0.177531344812411	2.5173768501551	0.0118232293706824	0.0369317328272772	RSF1
YDR233C	5717.86810833707	-0.222567510573337	0.0884361391828846	-2.51670315585658	0.0118458585457264	0.0369646418019526	RTN1
YGL026C	1873.83564515627	-0.425402660141121	0.169023335205841	-2.51682798486407	0.0118416626827112	0.0369646418019526	TRP5
YAL041W	1243.1984987767	-0.22231683763552	0.08835201383369	-2.51626225582135	0.0118606890218107	0.0369848097828018	CDC24
YJR064W	2610.81952631503	-0.230475128255599	0.0915982768800114	-2.5161513524704	0.0118644220487607	0.0369848097828018	CCT5
YHR206W	1116.8368158522	-0.237299256280004	0.0943274513852807	-2.51569667997023	0.0118797373015402	0.0370136769237082	SKN7
YDR449C	306.73724661077	-0.651416090525693	0.259028232738698	-2.51484590555358	0.011908442004715	0.0370842108888554	UTP6
YLR363W-A	101.689235443505	-0.863789909829525	0.343667610252537	-2.51344579489113	0.0119558149343567	0.0372127783572926
YPR127W	443.955729386813	0.422007219565414	0.167912418215818	2.51325794750337	0.0119621834709365	0.0372136527011883
YDL197C	937.353893477384	0.283322928865008	0.112741963240911	2.51302106793718	0.0119702186189458	0.0372197082490414	ASF2
YBR047W	41.0612504301619	0.707511286212488	0.281575541530748	2.5126872965109	0.0119815485388734	0.0372359970605659	FMP23
YJL158C	4218.65035481824	-0.447548817882527	0.178137188479535	-2.51238285336441	0.0119918911956235	0.0372492026823408	CIS3
YGR122W	331.772557172517	0.313251556189393	0.124768434527957	2.51066351336806	0.0120504499573436	0.037412087653246
YJL011C	106.004833135532	-0.566117000453663	0.225892980842818	-2.50612922252587	0.0122061001270826	0.0378568696483286	RPC17
YNL027W	762.098108160895	0.269246405982967	0.107429144527875	2.50626966421672	0.0122012525296008	0.0378568696483286	CRZ1
YDL101C	491.701969038744	0.298851110482508	0.119304489912904	2.50494437133655	0.0122470653752959	0.0379646605675374	DUN1
YOR264W	673.697923831797	0.262890550517426	0.104976258828509	2.50428576376386	0.0122698888201887	0.0380161329740566	DSE3
YMR306W	132.614063182872	0.426447084312749	0.170328371724676	2.50367616384	0.012291047522441	0.0380623979253708	FKS3
YPL146C	293.82071401089	-0.509765574607097	0.203645421413806	-2.50320174678151	0.012307536501144	0.0380941623450599	NOP53
YOR376W-A	103.80294943273	0.514037097492047	0.20542056629423	2.50236432877795	0.0123366898761508	0.0381650734883147
YLR067C	518.652483947177	0.328449869717957	0.131430433803844	2.49903968367144	0.0124530365169031	0.0385055195891901	PET309
YJR097W	463.349566658914	-0.547320816821666	0.21909335782529	-2.49811688612721	0.0124855018217385	0.0385668886489578	JJJ3
YOR350C	380.76279119794	0.299049354827954	0.119709467504446	2.49812618051156	0.012485174459044	0.0385668886489578	MNE1
YDR349C	1185.64894686948	-0.265418288146347	0.106402794415566	-2.4944672703776	0.0126146359538194	0.038944170149554	YPS7
YGR241C	2136.18341957234	0.257182442870085	0.103107831332621	2.49430561719824	0.0126203829651998	0.038944170149554	YAP1802
YKL221W	53.1906473643566	0.642485094502798	0.257618689665382	2.49393821285759	0.0126334533582568	0.0389648336927466	MCH2
YOR113W	1584.09737275151	0.24054595648516	0.0965129936967765	2.49236861557631	0.0126894267575948	0.0391177336203616	AZF1
YBL061C	1432.25704107236	-0.268695378927994	0.107817525168849	-2.49213083408473	0.0126979254002533	0.0391242026067281	SKT5
YJR033C	729.305349584105	0.325496508040352	0.130782983287628	2.4888292028367	0.0128164520220727	0.0394695069072696	RAV1
YLR353W	781.34196952227	-0.236048442638135	0.0948649041044899	-2.48825890740518	0.0128370241570283	0.0395129550211047	BUD8
YGL008C	24767.7478582892	-0.236393618100868	0.0950438685382901	-2.48720534776667	0.0128751058306666	0.0396102274498566	PMA1
YJL008C	1609.87827634653	-0.211479789264251	0.0850735443370199	-2.48584669784618	0.0129243627570567	0.0397417653590985	CCT8
YML081W	1132.43621077884	-0.248313910189034	0.0999072587804423	-2.48544413309079	0.012938989449126	0.0397667383119693	TDA9
YNL239W	693.569090524052	0.311182973517697	0.125225362655779	2.48498360809766	0.0129557400114604	0.039797071762098	LAP3
YOR246C	852.918259379164	-0.434401700929342	0.174822556484375	-2.48481494416407	0.0129618795809483	0.039797071762098	ENV9
YLR371W	731.601671822053	0.321560880166817	0.129554724833006	2.48204672258233	0.0130630145862015	0.0400874538983183	ROM2
YOL022C	967.960332883004	-0.371698685043716	0.149784630926409	-2.48155423386753	0.0130810802559607	0.0401227514323572	TSR4
YBR296C	47.7572866990732	-0.675591442673981	0.272538462610224	-2.47888476438715	0.0131793878059872	0.0403837582245614	PHO89
YMR266W	1748.7549382821	-0.215458886931333	0.0869163693313216	-2.4789218485417	0.0131780176595489	0.0403837582245614	RSN1
YBR198C	1478.36459517584	-0.226074952558395	0.0914034486917693	-2.47337442726877	0.013384383163942	0.0409913498402694	TAF5
YJR024C	597.122269777337	-0.424958633773865	0.17188557881079	-2.47233442569173	0.0134233878533103	0.0410902203040992	MDE1
[truncated: 84 more rows]
