# Supplementary material for: FMN reduces Amyloid-β toxicity in yeast by regulating redox status and cellular metabolism
Source: Nat Commun. 2020 Feb 13;11:867. doi: 10.1038/s41467-020-14525-4 (PMC7018843; doi:10.1038/s41467-020-14525-4)
Supplement: Supplementary file 6 — Supplementary Data 4 [file 41467_2020_14525_MOESM6_ESM.xlsx]

## Sheet: Sheet1
Genes with significantly different expression in control strain upon FMN supplementation
Adjusted p-value < 0.05 was used to determine significance.
Row.names	baseMean	log2FoldChange	lfcSE	stat	pvalue	padj	external_gene_name
YMR058W	2309.02202153222	2.14431883505169	0.0843252216880709	25.4291514700522	1.20079385006939E-142	6.66800824943532E-139	FET3
YLR327C	1839.31517349342	1.80079108550345	0.0802453681610676	22.4410595498661	1.56472310199837E-111	4.34445369269846E-108	TMA10
YMR315W	2207.13781246583	1.45526174951153	0.0847808359718284	17.1649846669959	4.8561126875119E-66	8.98866458458452E-63
YIL162W	1694.25127918673	1.23430417430808	0.0806666179547242	15.3013006569937	7.49437981680342E-53	1.04040727806773E-49	SUC2
YFR053C	6044.53980248815	1.51136767362435	0.10114038286987	14.943266287304	1.72317695656626E-50	1.91376032796249E-47	HXK1
YOR383C	654.803989963005	1.72020939283803	0.119209789531922	14.4301017524857	3.34587152668927E-47	3.09660409795092E-44	FIT3
YDR516C	2074.83968182177	1.10974288975937	0.0834643567685078	13.2960096108725	2.44155185296347E-40	1.93684820564374E-37	EMI2
YOR384W	82.326463482426	4.58532955583179	0.380863596367747	12.0392959567718	2.20832240682659E-33	1.53285179063851E-30	FRE5
YLR136C	119.009721729407	2.60880047223413	0.218086462881037	11.9622301988418	5.60364099144674E-33	3.45744649172264E-30	TIS11
YDR342C	506.982264013106	1.35755898899661	0.114800254654634	11.8254005017733	2.88523349626683E-32	1.60217016047697E-29	HXT7
YLR411W	280.690786826295	-1.69054041676366	0.146224273857523	-11.5612844035107	6.47332299048306E-31	3.26785114237749E-28	CTR3
YCL040W	3070.16566201527	0.95482912989862	0.0844527052781888	11.306081039718	1.22436915866619E-29	5.66576828172779E-27	GLK1
YOR382W	211.871306411982	2.1369129216465	0.19291859965947	11.0767594488995	1.62653432965811E-28	6.9478039481473E-26	FIT2
YML054C	1164.34449293965	-1.09455140956388	0.0994619068088725	-11.0047297973805	3.62601289995963E-28	1.43823211667684E-25	CYB2
YOL158C	716.366342389078	1.04891900216562	0.0957939583932464	10.949740670071	6.66381240422174E-28	2.46694335204289E-25	ENB1
YGR292W	207.891317680619	1.53509223796554	0.144720277891857	10.6073057647986	2.75581136254616E-26	9.56438781013677E-24	MAL12
YNL111C	976.447205522203	-0.914261479649139	0.0864359233290131	-10.5773322530386	3.79613071062221E-26	1.23999493153442E-23	CYB5
YMR011W	159.263709021279	1.70322771345326	0.165431088262064	10.2956930970262	7.36869832008764E-25	2.27324343174704E-22	HXT2
YKR039W	1782.49780634572	-1.02157492562457	0.0992801607749771	-10.2898194125613	7.83231276743084E-25	2.2890964630286E-22	GAP1
YER145C	1259.48521548957	1.05683536231812	0.103633040124035	10.1978612328002	2.0268668273306E-24	5.6275957460834E-22	FTR1
YHL040C	255.47383828789	1.56436731800587	0.155660908615273	10.049840592106	9.2016145985219E-24	2.43316980312343E-21	ARN1
YPR160W	463.810762755845	1.08933036044923	0.110173762364311	9.88738459205143	4.72203223747623E-23	1.1918838643048E-20	GPH1
YFR015C	516.178194231841	1.22112509331886	0.124455281199291	9.81175793868861	1.00207393363217E-22	2.41935502324322E-20	GSY1
YFL054C	493.963869118779	1.09983831429328	0.112218775242542	9.8008404735853	1.11652701913776E-22	2.58336439052998E-20
YOR374W	672.144312396702	0.843230517247851	0.0899520468324594	9.37422267687153	6.96873553122533E-21	1.54789553619577E-18	ALD4
YLR237W	1153.13381555035	-0.833299766946224	0.0893389603330861	-9.3273949443714	1.08504912736656E-20	2.23158437195056E-18	THI7
YPR124W	636.316451457391	-0.952483595968728	0.102109473234163	-9.32806296810916	1.07823350901188E-20	2.23158437195056E-18	CTR1
YMR105C	714.559916889236	0.941823381743716	0.101205196484052	9.30607730100234	1.32640769718637E-20	2.63055069374139E-18	PGM2
YKR046C	3599.31247350029	-0.617293232509475	0.0691441517594436	-8.92762752599921	4.35242258443934E-19	8.33413883151436E-17	PET10
YML100W	1337.58868224413	0.855192221638287	0.101265562368926	8.44504490601348	3.03928598718193E-17	5.62571836227375E-15	TSL1
YHL035C	331.397500174535	0.964699367824267	0.115511310193863	8.35155766309992	6.7368542106103E-17	1.20676617521029E-14	VMR1
YBR151W	2641.97304914346	0.632512619338153	0.0767174334814316	8.24470515546176	1.65567961700153E-16	2.87312153537797E-14	APD1
YHR048W	133.042818366519	1.44637705999197	0.17657605646611	8.19124115091769	2.58545966246999E-16	4.35062348657449E-14	YHK8
YJR048W	3685.15110552642	-0.602707792521823	0.0779317673346243	-7.73378832708759	1.04392554186262E-14	1.70497603940092E-12	CYC1
YDL079C	191.378861190388	1.15840556192225	0.152440960592023	7.59904396707706	2.98326419056701E-14	4.73316172863388E-12	MRK1
YHL021C	1027.4772354109	0.698839386554731	0.0930371472207054	7.511401708147	5.84975850191034E-14	9.02325248919671E-12	AIM17
YML075C	2897.07142508866	-0.541145928585526	0.0727190920952315	-7.44159357596011	9.94778780873761E-14	1.49297474870054E-11	HMG1
YER067W	299.17322117509	1.01981046481478	0.137594124221236	7.41172975653407	1.24662592373945E-13	1.82171414592767E-11	RGI1
YBR137W	333.535290890489	0.839308235548023	0.11455031340309	7.32698331950077	2.35391109314192E-13	3.35160725646592E-11
YDR277C	2315.20217780776	0.719127872850033	0.0986604376651791	7.28891833310647	3.12453368587188E-13	4.33763388941164E-11	MTH1
YJL052W	2021.61840023869	0.631815691291894	0.0871673390706644	7.24830765775352	4.22011172276547E-13	5.71567814549186E-11	TDH1
YGR289C	517.439664515165	0.831556355463329	0.116756065324335	7.12216837004022	1.06242156767129E-12	1.40467308697111E-10	MAL11
YMR189W	790.213449294468	-0.751712413600919	0.106052694409624	-7.0881029264326	1.35962839626383E-12	1.75581778708211E-10	GCV2
YBR297W	436.160476453825	0.735822478406632	0.104557231298275	7.03750921165385	1.95706602111452E-12	2.46990627619293E-10	MAL33
YEL040W	4200.06852023144	-0.490208097590242	0.0697954835981446	-7.02349310182691	2.16388837811297E-12	2.6702382585914E-10	UTR2
YGR060W	5263.53176757443	-0.50758416555655	0.073202916454157	-6.93393364831881	4.09296684096369E-12	4.94092279736335E-10	ERG25
YFR017C	383.589168625095	0.803678932368355	0.116449792884911	6.90150589759008	5.14541350301146E-12	6.07925131536652E-10	IGD1
YOR348C	260.320588042902	-1.07891810365253	0.160911203374374	-6.70505273111615	2.01333650539496E-11	2.32917866967879E-09	PUT4
YCL026C-B	544.120378040783	0.649802112328268	0.0984715004848776	6.59888504926417	4.14261346052754E-11	4.69468011149172E-09	HBN1
YBR126C	2465.62212018688	0.465778518385923	0.0713803748279654	6.52530222079248	6.78645542911477E-11	7.38925235252437E-09	TPS1
YGL037C	2322.5854300786	0.503017933903862	0.077075051116807	6.52633928379158	6.73965600174987E-11	7.38925235252437E-09	PNC1
YGR049W	2106.50086407491	-0.586883087481689	0.0923914541272039	-6.35213606091396	2.12345370542271E-10	2.26760354350237E-08	SCM4
YKL085W	1858.53663156491	0.461889892268432	0.0734155174829672	6.29144774979749	3.14518684687615E-10	3.29532501145345E-08	MDH1
YFL052W	103.878246940381	1.2316513163861	0.196077256795754	6.28145934165667	3.35409523902455E-10	3.44912793746358E-08
YGL253W	8689.82722281353	0.432110262010813	0.0692174984502492	6.24278934786118	4.29835619829668E-10	4.33977672166208E-08	HXK2
YMR206W	60.3678337375251	1.59478562243568	0.256974148295881	6.20601579190542	5.43447197847916E-10	5.38886123151692E-08
YEL011W	279.141482724832	0.864857027564284	0.140876829005696	6.1391006148308	8.29899934611832E-10	8.08497252087632E-08	GLC3
YGR287C	256.79548496272	0.762866575494197	0.124518095551061	6.12655190491062	8.98039196972426E-10	8.59795113928945E-08	IMA1
YPL171C	241.917262686435	0.801459952169781	0.132215473423081	6.06177122404698	1.34630622116687E-09	1.26712516036265E-07	OYE3
YDR264C	1437.02883635508	0.474317592843034	0.0784437840118657	6.04659245876367	1.4794134806026E-09	1.36305059298994E-07	AKR1
YHR094C	806.673284199951	-1.48407814742307	0.245519160158223	-6.04465307907808	1.49731831752902E-09	1.36305059298994E-07	HXT1
YDR270W	675.970835342763	0.764555852834063	0.126603673895626	6.03897050779407	1.55100587126455E-09	1.38915090373098E-07	CCC2
YHR092C	36503.8953395429	0.519710713876981	0.0868451031703114	5.98434102677937	2.17267673402386E-09	1.91505934984674E-07	HXT4
YLR058C	8613.2237182273	-0.466947043511136	0.0793874642955196	-5.8818737650182	4.05647682843214E-09	3.51962747316933E-07	SHM2
YKL096W-A	8607.05044210085	-0.441372334845143	0.0752264719690749	-5.86724756979948	4.43088843985845E-09	3.74737767409415E-07	CWP2
YMR196W	636.125800625451	0.532326344903871	0.0907417696393592	5.86638707862464	4.45393348622751E-09	3.74737767409415E-07
YNL015W	1296.3066857114	0.51961743583821	0.0886307752305994	5.86272019494662	4.55345170002149E-09	3.77392795376408E-07	PBI2
YDL124W	2213.79842254078	0.472527781436412	0.0815530021617694	5.79411878055821	6.86808388045662E-09	5.56468415844236E-07
YMR173W	571.87570472319	0.592003360394614	0.102193098573406	5.79298767391199	6.9145184032509E-09	5.56468415844236E-07	DDR48
YBR149W	1042.84266688279	0.466358987618587	0.0809506622158325	5.7610274561457	8.36034375527383E-09	6.63214126757651E-07	ARA1
YHR179W	4375.35280287873	0.432587094780644	0.0753600794579526	5.74026855985478	9.45265252542333E-09	7.39303936248954E-07	OYE2
YMR015C	1989.09587884276	-0.471095996925818	0.0825721557291759	-5.70526459877033	1.16162494732828E-08	8.95903240626935E-07	ERG5
YML116W	1708.81924542261	-0.464402004395379	0.0837150229876811	-5.54741536012857	2.89923430261954E-08	2.20540384691045E-06	ATR1
YMR081C	49.2383767014327	1.53295953383179	0.276944438705681	5.53526021680084	3.1076662125389E-08	2.33200952408494E-06	ISF1
YKL067W	948.260266668877	0.475190786714446	0.0859558271660748	5.52831381398183	3.23323315933987E-08	2.39388583117524E-06	YNK1
YGL071W	761.642569826627	0.485895088815892	0.0885806118553053	5.48534356038986	4.12666611987879E-08	3.01518117943249E-06	AFT1
YDR345C	23227.0704850812	-0.489388926765191	0.0897827130952417	-5.45081463784733	5.01396097066137E-08	0.000003615912372738	HXT3
YNR001C	3141.41316102132	0.377619294524858	0.0693070657164414	5.44849634912876	5.07974338947347E-08	3.61638654381361E-06	CIT1
YKR076W	92.4036082537664	1.10434340256722	0.204978715394399	5.3876003683717	7.14046019433881E-08	5.01911081761562E-06	ECM4
YDL021W	293.790398012685	0.640534410855617	0.119371374785476	5.36589623774316	8.05482402636417E-08	5.59105472730003E-06	GPM2
YMR134W	867.046162580319	-0.479492943540581	0.0895582648669807	-5.35397759495188	8.60415187184388E-08	5.89862411658631E-06	ERG29
YGL072C	71.2423065918213	1.23860771697967	0.233624789306638	5.30169645376958	1.14731494690884E-07	7.76956085388387E-06
YHR007C	5279.6687421175	-0.437639059829081	0.0827862064977839	-5.28637653956032	1.2476295151506E-07	8.34709240678471E-06	ERG11
YJR027W	462.378527428284	0.525854916553744	0.101345588458416	5.18873021068413	2.11732891268478E-07	0.0000139970564906412
YHR039C	5466.2671919674	-0.358538231951752	0.0697545788581944	-5.13999565076053	2.74744828098798E-07	0.0000177402096561933	MSC7
YKL220C	98.0961969023003	0.963325231837237	0.187394339272124	5.1406314383827	2.73816697415466E-07	0.0000177402096561933	FRE2
YNL142W	5967.5317285623	-0.947643879017326	0.185188033369705	-5.11719824317952	3.10107633154324E-07	0.0000197934216885743	MEP2
YLL012W	1770.58010444034	-0.468800487152982	0.0920223952311277	-5.09441735324886	3.49815392187275E-07	0.0000220741462819993	YEH1
YJR015W	1831.42472951103	-0.425090553016759	0.0837923411060627	-5.07314328977499	3.91297622180253E-07	0.0000244143336625499
YML052W	4112.07656021865	-0.453372725319206	0.0894059265091339	-5.07094711750332	3.95840764297355E-07	0.0000244233751571468	SUR7
YBR046C	286.019223606846	0.638734388654924	0.126126530454777	5.06423498967128	4.10043605168099E-07	0.0000246301557962534	ZTA1
YDL130W-A	660.028247942951	0.490756640581442	0.0968925411792245	5.06495788642469	4.08490645875284E-07	0.0000246301557962534	STF1
YDR032C	998.13685972522	0.41324708147793	0.0816194185780707	5.06309758973167	4.1249855736567E-07	0.0000246301557962534	PST2
YIR032C	201.098389283908	-0.702212756788055	0.139061625669244	-5.04965157288078	4.42616624445112E-07	0.0000258721064794074	DAL3
YNL190W	10452.3517150204	-0.323326081441131	0.064027516569183	-5.04979887970152	4.42275456649869E-07	0.0000258721064794074
YBR203W	391.544817307961	0.583034809511032	0.116015217947839	5.02550285922979	5.0211508580515E-07	0.0000290442194945416	COS111
YKL103C	960.78737753454	0.446882385571085	0.0894438642688516	4.9962329917661	5.84610236960443E-07	0.0000334674293385705	APE1
YGR205W	518.44775465992	0.534631788052833	0.107197753004339	4.98734136741834	6.12158462377946E-07	0.0000346868973631095	TDA10
YBR001C	385.565052585527	0.541672056028242	0.108888705111988	4.97454768583346	6.54001642101819E-07	0.0000366835466524384	NTH2
YNL241C	6044.62161493657	0.344700249918663	0.0696960389508764	4.9457652846185	7.58453024083905E-07	0.0000421168964273792	ZWF1
YML131W	1663.3383456454	0.448313787926474	0.0907284232259718	4.94127167635093	7.76146702848557E-07	0.0000426726994150301
YDR019C	1036.10157890275	-0.478886408471031	0.0970005783857603	-4.93694384549496	7.93563083593267E-07	0.0000432025078744452	GCV1
YER019C-A	1316.04595438699	-0.41836655747129	0.0849886169086095	-4.9226187304727	8.53937229220963E-07	0.000046037994503534	SBH2
YAL005C	6262.494752133	0.378924914627202	0.0770715341753579	4.91653525107011	8.80893417774886E-07	0.0000470346264317687	SSA1
YMR202W	5391.05560371518	-0.383466271433359	0.0781033415835943	-4.90972938747996	9.1202160662518E-07	0.0000482329141103774	ERG2
YBL015W	898.912633157288	0.429400027072452	0.0875788035890222	4.90301316614784	9.4377655955159E-07	0.0000494414267470753	ACH1
YLR034C	1289.61473318242	0.437667225088554	0.0896473996037507	4.88209615697813	1.04964047058297E-06	0.0000544733975060489	SMF3
YFL021W	2806.67609386549	-0.387799606992608	0.0801549862345275	-4.83812205840739	0.0000013107164488654	0.0000673926707458293	GAT1
YGR008C	346.908560118458	0.571256750458412	0.118306768918762	4.82860579896892	1.37492279156041E-06	0.0000696944171103525	STF2
YNL130C	2216.99209405507	-0.356848901115208	0.0739156224259547	-4.82778727152954	1.38058452766771E-06	0.0000696944171103525	CPT1
YMR319C	1094.99428689397	-0.478706518361728	0.0992755412399935	-4.82199857469908	1.42126961603239E-06	0.0000711018934939445	FET4
YNL160W	1650.91212518975	0.358514028270188	0.0744115569433255	4.81798853561476	1.45012700720839E-06	0.0000718978149198944	YGP1
YFR032C-A	1386.81574843093	-0.440278342937703	0.0916466283379966	-4.80408664150675	1.55459505786625E-06	0.0000763952774896574	RPL29
YGR138C	1524.54871695017	-0.445844615425559	0.0932145275974652	-4.78299495708309	1.72702460069446E-06	0.0000841242772601431	TPO2
YLR149C	306.810045804326	0.596840586294098	0.125656883842678	4.74976434272665	2.03653829228296E-06	0.0000979458125495919
YPR194C	1058.27194028578	-1.00906561331822	0.21248756523702	-4.74882194726386	2.04604974891998E-06	0.0000979458125495919	OPT2
YGL030W	3231.44549190016	-0.389619253436216	0.0820984808382295	-4.74575472600935	2.07730309343329E-06	0.0000985920006652569	RPL30
YDR001C	1324.12547454188	0.347356010931662	0.07333758447036	4.73639830709244	2.17549825092029E-06	0.00010237747277424	NTH1
YOR192C-B	111.053154026223	0.881382161217633	0.186569072097637	4.72416007277122	2.31068362818695E-06	0.000107825430145564
YPR030W	185.055718164328	0.682160516000659	0.145165838126288	4.69918077700354	2.61207163931544E-06	0.000120873615109322	CSR2
YLL029W	1501.9420018944	0.35144886905101	0.075076216251373	4.68122777890505	2.85161877854718E-06	0.000130868091547707	FRA1
YDR074W	2102.4307176328	0.415994819687679	0.0892035776849615	4.66343201117829	3.10978958111409E-06	0.000140395622308346	TPS2
YNR019W	4380.2691414768	-0.386908205010981	0.0829552121067863	-4.6640614276644	0.0000031002876912197	0.000140395622308346	ARE2
YDR222W	308.63478688612	-0.55976851267162	0.120775315031329	-4.63479240378233	3.57295861269462E-06	0.000160005154647526
YBR299W	78.9290283348006	1.00533646200138	0.217402150416933	4.62431700916183	3.75834706656101E-06	0.000166960810084906	MAL32
YER056C	2244.66752069878	-0.459285997619728	0.0996092090478997	-4.6108788736478	4.00970132555882E-06	0.000176713265562128	FCY2
YPL058C	2205.42064885478	-0.385192830359537	0.0840101875549884	-4.58507285330617	4.53828165900055E-06	0.000198433685452205	PDR12
YMR070W	1880.40029934275	-0.385425201447436	0.0841349462549719	-4.58103580739685	4.62678608005352E-06	0.000200722992988572	MOT3
YBR214W	950.366309630751	0.486678701818268	0.106641842515926	4.56367491724073	5.02658926386213E-06	0.000216377133195553	SDS24
YOR178C	169.908098488996	0.691479929018562	0.15253878728105	4.53314164445614	5.81128173838921E-06	0.000248231134563656	GAC1
YKL151C	1351.90159782122	0.37972610504573	0.0838159927446533	4.53047315447985	5.88517329813421E-06	0.000249468452859079
YEL033W	551.739560255163	-0.58629593009322	0.129505645972455	-4.52718432227984	5.97747990089779E-06	0.000251461711285496	MTC7
YLL051C	622.460501103289	0.442818366003893	0.0979692953134242	4.51997092137108	6.18481258735631E-06	0.000258227551109696	FRE6
YJL078C	3750.89353652693	-0.410644105989102	0.0912534481329645	-4.50003933430281	6.79408894211254E-06	0.000280444543158934	PRY3
YNL144C	781.644288981203	0.506512107143516	0.112575898166179	4.49929439066815	6.81793865054135E-06	0.000280444543158934
YBR298C	934.561384235433	0.493991370589091	0.110200569909645	4.48265713139343	7.37193236653491E-06	0.000301002503171826	MAL31
YKL185W	930.14312661413	-0.422881079786612	0.0944960565580386	-4.47511880590364	7.63688357534362E-06	0.000309544631342213	ASH1
YER091C	20714.896313557	-0.268150278298977	0.0603923228109049	-4.44013851129034	8.99009965283115E-06	0.000361753792551966	MET6
YGR243W	363.217409081358	0.615686910175887	0.139494185918731	4.41371019244188	0.0000101613965499342	0.000404474523556256	MPC3
YPL154C	2510.94089804479	0.353804699493655	0.080174304931386	4.4129437704068	0.0000101974488200749	0.000404474523556256	PEP4
YBR067C	533.35926414333	0.593234095675727	0.13576766548582	4.3694799756109	0.0000124542759125169	0.000490486483278057	TIP1
YCR004C	1375.74281530939	0.368551831334476	0.085150802259936	4.32822500261847	0.0000150315864950469	0.000587819716950674	YCP4
YJL212C	550.080295208069	-0.429123173218976	0.0993364987024229	-4.31989428683688	0.0000156103962541483	0.00060618552726773	OPT1
YHR043C	376.85480160127	0.458053103895199	0.106262582032827	4.31057758180293	0.0000162828688626641	0.000627908130516485	DOG2
YER175C	266.211522805732	0.540918151454029	0.125710908048115	4.30287363167401	0.0000168597020233436	0.000645668450590533	TMT1
NME1	37.0907360940287	-1.43184210855686	0.334018372724288	-4.28671661645019	0.0000181333375434778	0.000689687831362548
YHR149C	1348.33740813018	-0.313238967064078	0.0731353854753593	-4.28300151873287	0.0000184388912480148	0.000696538524491334	SKG6
YLR214W	212.278363016694	-0.641358451099052	0.149806362236869	-4.28124975149559	0.0000185846636584479	0.000697301603347036	FRE1
YPR184W	612.984441656402	0.439470364319224	0.102799394488579	4.27502872468814	0.0000191112653243984	0.000712247358029425	GDB1
YNR043W	992.990655054509	-0.360101926672168	0.0847178408393887	-4.25060321538249	0.0000213195560532688	0.000784023144131135	MVD1
YPL248C	107.518223374075	0.753006874241114	0.177149296471705	4.25069074074132	0.0000213112258102282	0.000784023144131135	GAL4
YML018C	1908.18121698578	-0.368167214607144	0.0869812740957321	-4.23271811587788	0.0000230883814630709	0.000843485409634425
YDR365W-B	59.1894655207958	1.08743632777787	0.257887687474019	4.21670510302059	0.0000247897816096171	0.000899723250184339
YHL024W	535.869446924891	0.444613547799668	0.105496312250325	4.2144937421573	0.000025033909316671	0.000902683756074507	RIM4
YHR104W	1645.05968823115	0.324665740703487	0.077094552973279	4.21126692071249	0.0000253942477592077	0.00090976940520568	GRE3
YOL143C	1326.44347556054	0.34947573533623	0.0833407705822355	4.1933345815586	0.000027488354454486	0.000978479694139493	RIB4
YHR016C	672.284725423931	0.392909603414831	0.0945075832086382	4.15743996486959	0.0000321833813596712	0.00113830774961945	YSC84
YML030W	1068.42134620181	0.379764113032076	0.0914266192414762	4.15375867753616	0.0000327058098127008	0.00114946431575904	RCF1
YPR138C	745.140527681134	-0.384519875285192	0.0930228199650002	-4.13360802682468	0.000035711232449248	0.00124719794836902	MEP3
YGR132C	3818.72787384496	0.261698833297557	0.0634532697897048	4.12427656076467	0.0000371901819733284	0.00129073175311183	PHB1
YBR145W	353.646043182761	0.464812233554482	0.112970371705428	4.11446139848497	0.0000388084492471959	0.00133852992962533	ADH5
YGL186C	950.841252384345	-0.348595446219061	0.0847934364821527	-4.11111355644176	0.0000393755472835046	0.00134970625966235	TPN1
YPL054W	217.557982390298	0.708783533642273	0.172489770090068	4.10913373745104	0.0000397146045517842	0.00135297668144821	LEE1
YNL134C	2159.86637362168	0.320026848461809	0.0779278867193529	4.10670508253797	0.0000401343127642921	0.00135893804134216
YOL153C	125.090880351963	0.764673098943882	0.186632232368642	4.09721884177797	0.0000418143562946249	0.00140724315457001
YCR061W	483.747217390054	-0.491689850774352	0.120205827291121	-4.09039945778628	0.000043063086162279	0.00144053805698274
snR44	255.56916959301	-0.574073258853707	0.140815055311059	-4.07678893130841	0.0000456619065453639	0.00150414072814153
YIL136W	1128.54354076196	0.323673902762576	0.0794591042480855	4.07346528538767	0.0000463187582409871	0.00150414072814153	OM45
YLL028W	2812.95039029812	-0.312604002975659	0.0766405244322155	-4.07883434112119	0.0000452620738386757	0.00150414072814153	TPO1
YOR154W	623.145416981453	-0.415744276120203	0.1020089707254	-4.07556583664933	0.0000459025925981207	0.00150414072814153	SLP1
YPL050C	2905.17484556474	-0.352690695062359	0.0865566916565789	-4.07467855243	0.0000460779488003806	0.00150414072814153	MNN9
YOR285W	1382.57474275745	0.301508165442951	0.0740826082875166	4.0698913336419	0.0000470350712848587	0.00151852180723733	RDL1
YDL070W	5546.30061796353	-0.424178351930955	0.104532256991254	-4.05787040421833	0.0000495222343519214	0.00158957784598971	BDF2
YBR050C	103.800792037483	0.769753212432489	0.189785235655307	4.05591725707543	0.0000499379368588637	0.00159370898492684	REG2
YMR221C	647.525086804287	-0.388475743141151	0.0958945613986757	-4.05107169244027	0.000050983582018232	0.0016177818911271
YDR352W	435.700489073972	-0.451813331691198	0.11168278788909	-4.04550549131961	0.0000522103417473048	0.00163798885719087	YPQ2
YOR317W	2717.34955553948	-0.277834163755558	0.068667731270558	-4.04606586841879	0.0000520855828326538	0.00163798885719087	FAA1
YGL125W	2798.34216838068	-0.266649372708891	0.0659898974779804	-4.04076052395545	0.0000532781419199853	0.00166209843866111	MET13
snR30	173.616994051278	-0.631796661379588	0.156660530344386	-4.03290260789182	0.0000550921161997725	0.00170767145813507
YMR027W	1378.58636281672	0.317533866345507	0.0787575725306293	4.03178838735813	0.0000553540180918984	0.00170767145813507
YDR171W	2013.00833698903	0.323624611277936	0.0803742083153866	4.02647339315667	0.0000566196428911332	0.00172864515684321	HSP42
YNL055C	5039.96357245151	0.275298808218324	0.0683901253601723	4.02541751120472	0.0000568743152650572	0.00172864515684321	POR1
YOL019W	1162.48490287952	-0.388495216077093	0.0965198038490262	-4.02503113956559	0.0000569677766436714	0.00172864515684321
snR43	37.5404041777831	-1.18309239247741	0.295333993522928	-4.00594722728917	0.0000617694401305067	0.00186416141872122
YNL274C	477.700570101377	0.3955026951421	0.0988786642553851	3.99987902466593	0.0000633748718144037	0.00190227385505613	GOR1
YGR194C	535.450110818551	0.412933029026925	0.103648633982932	3.98396981377412	0.0000677734853536006	0.00202336647402443	XKS1
YOR359W	915.092746385623	-0.326702305201146	0.0820719368455733	-3.98068228627124	0.0000687177450927408	0.00204058630213898	VTS1
YJL225C	159.970571276675	-0.712410372654945	0.179463709137315	-3.96966259128106	0.0000719744795250133	0.0021207362138875
YNL289W	753.968601176048	-0.394240341491325	0.0993303686026547	-3.96898095755973	0.0000721806490950366	0.0021207362138875	PCL1
YML043C	262.284263901794	-0.494136874196979	0.124698890580149	-3.96264050063363	0.0000741253575331446	0.00216641110727133	RRN11
YML126C	1899.03614929215	-0.31823854246266	0.0804544255020866	-3.95551320485667	0.0000763705294843469	0.00222034319490355	ERG13
YDR487C	1579.94476192181	0.304015600393817	0.0770506206053728	3.94566063200038	0.0000795802604804684	0.00229378121891164	RIB3
YLR134W	179.505875985615	-0.582587627553377	0.147668774316201	-3.94523236378932	0.0000797226319556899	0.00229378121891164	PDC5
YDR517W	1175.71355264767	0.321138648738887	0.0814431944015532	3.94309986363652	0.0000804351419001996	0.00230235228335984	GRH1
YJL100W	898.361727019822	-0.356558449960798	0.090497093185648	-3.93999892603561	0.000081481973891165	0.00230851735213081	LSB6
YPR002W	403.899255549455	0.436194289954361	0.110700697789844	3.94030298510348	0.0000813787612651504	0.00230851735213081	PDH1
YLR345W	962.613860527255	0.343246534193911	0.0878463497247853	3.90735113376107	0.0000933134978321318	0.00261701946192842
YNL208W	1137.9225811834	0.312009100155944	0.0798292977155533	3.90845352626915	0.0000928888108254396	0.00261701946192842
YMR305C	2570.87529333602	-0.385448384197196	0.0987343051266053	-3.90389524393717	0.0000946567648821511	0.00264135183613359	SCW10
YFL050C	558.221010737608	-0.397362673446629	0.101857445627083	-3.90116472095168	0.0000957309811855076	0.00264842231392266	ALR2
YLR388W	1408.67727535451	-0.32647326829878	0.0836933133230125	-3.90082857681549	0.0000958640167654338	0.00264842231392266	RPS29A
YDL174C	2913.36228577715	-0.311744918399724	0.0804045029979099	-3.87720720576841	0.000105662367180933	0.00290466893542437	DLD1
YDR411C	1609.30480771678	-0.364854691612641	0.0942377640796273	-3.87163994366794	0.000108105561650183	0.00295719302385945	DFM1
YKR080W	1054.04301432845	-0.303853023831446	0.0787434888539695	-3.85877014409337	0.000113959054547812	0.0031020324995294	MTD1
YJL130C	2707.96438990645	0.267189660415109	0.0694160762247616	3.84910347784537	0.000118550922434443	0.0032112842550169	URA2
YFL030W	237.810663401206	0.481099519553102	0.12506221137856	3.84688159796588	0.00011963074540403	0.00322480353994454	AGX1
YMR145C	1966.50028975036	-0.263275157076122	0.068583880775224	-3.83873228082524	0.000123671185304011	0.0033176139709815	NDE1
YNR044W	298.434011494539	-0.483080765084891	0.125906539205993	-3.83682029647828	0.000124637606252175	0.00332746455537658	AGA1
YJR075W	1917.10278091671	-0.331728544612815	0.086896641479032	-3.81750708619574	0.000134806916499447	0.00357813011997563	HOC1
YMR266W	1325.627951821	-0.369926494554301	0.0969262357840653	-3.81657754024857	0.000135315563694378	0.00357813011997563	RSN1
YGL077C	1797.24704011797	-0.354027145801393	0.0931260580430709	-3.80159058850805	0.000143770154489946	0.00378367615110271	HNM1
YFR034C	647.266609724076	-0.341463625848188	0.0903949662202607	-3.77746284031084	0.000158434134781587	0.00414992806812336	PHO4
YKR098C	479.276966520927	0.379784623816612	0.101069268996289	3.7576666734431	0.000171505128953183	0.00447121117876537	UBP11
YPR151C	92.3209017383669	-0.726480537707659	0.19374467605984	-3.74968000402383	0.000177060364244407	0.00459446823667846	SUE1
YOL030W	6810.49335267741	-0.295650790856598	0.0790854028373426	-3.73837371056542	0.000185214491588917	0.00478370265950351	GAS5
YDL214C	102.055990258778	0.67638636223016	0.181294021597423	3.73088067808505	0.000190811586297682	0.00490544786440291	PRR2
YDR258C	2819.9962408433	0.257553956035923	0.0690856053468633	3.72804080883134	0.000192974135169742	0.00493818144054184	HSP78
YDR178W	920.938340252147	0.341135634985197	0.0917983485428263	3.71614130755357	0.000202288476855567	0.00515278858705947	SDH4
YMR243C	2690.31234798318	-0.320533786050501	0.0864879754696751	-3.70610809548766	0.000210468500323397	0.00533667389176176	ZRC1
YDR148C	1499.14649144576	0.293267751612623	0.0795849978973967	3.68496273620203	0.000228736103449676	0.00577350719298206	KGD2
YER177W	15593.4652445111	0.244429649623027	0.066393778927088	3.68151434626809	0.00023185274037858	0.00582569351729526	BMH1
YBR010W	2650.63378623259	-0.370216561177983	0.10065128025375	-3.67821015534662	0.000234876400861735	0.0058487383586781	HHT1
YPL246C	848.220914258257	-0.373084182692306	0.10142831297669	-3.67830413168803	0.000234789894393581	0.0058487383586781	RBD2
YER141W	1808.66251592471	-0.252470582434173	0.0687740758522495	-3.67101381306188	0.000241590281822366	0.0059890662274982	COX15
YJL082W	1194.44939279938	0.341711246884059	0.0932404703192307	3.66483830158868	0.000247494899153613	0.00610817411111117	IML2
YGR125W	1380.55651399308	-0.306957679211674	0.0839044549581946	-3.65841932188959	0.000253775600349917	0.00623546862275704
YHR032W-A	114.608676277127	-0.629831815833082	0.172231820415681	-3.65688415946011	0.000255299683790064	0.00624528257306707
YOR381W	186.969669019641	0.53947327495738	0.147874286852689	3.64818851498366	0.000264095834667164	0.00643212355222263	FRE3
YML024W	2988.29036160316	-0.34009576540387	0.0933481502677554	-3.64330481566432	0.000269159774266301	0.00652683068340946	RPS17A
YDR224C	1766.24932601105	-0.295455952672481	0.081209196001947	-3.63820807517165	0.000274541583786573	0.00662838875985582	HTB1
YJL193W	396.010760559788	-0.394989734039473	0.108698473799222	-3.63381122322897	0.0002792652229082	0.00671324581302698
YBL064C	712.206946699596	0.347729272390424	0.0958493222005233	3.62787408827942	0.00028576455430577	0.00683987314681009	PRX1
YKL051W	895.00755897489	-0.329712907754102	0.0909194712212895	-3.62642790730284	0.000287369001191785	0.00684875563784541	SFK1
YOL077W-A	2908.86533145766	0.270064734659841	0.0745089527073463	3.62459442586171	0.000289415267059593	0.00686804691445264	ATP19
TLC1	3064.3591514498	-0.380074491499463	0.105037790846611	-3.6184547336348	0.000296367322965191	0.00694399892162746
YHR047C	1147.1469718896	0.290556164675981	0.080283197822314	3.61914039995083	0.000295583245880233	0.00694399892162746	AAP1
YIL140W	635.946884998092	-0.40790845028042	0.11270027724974	-3.61940946583926	0.000295276093268426	0.00694399892162746	AXL2
YDL194W	313.19508496228	0.428244400986932	0.118632686080191	3.60983481986958	0.000306392053729261	0.00711880784250454	SNF3
YKR044W	484.913943956773	-0.354890195489666	0.0983086408799984	-3.60995933127452	0.00030624501694277	0.00711880784250454	UIP5
YLR109W	4183.95280832888	0.317307420896384	0.0881513806838727	3.59957403315448	0.000318738880075181	0.0073748208377395	AHP1
YGR121C	990.061383674229	-0.321960978124485	0.089568070076186	-3.59459546075546	0.000324896006018913	0.00748608930051048	MEP1
YDR173C	250.741386630186	0.452923665842432	0.12700589840126	3.5661624502783	0.000362246871412203	0.00830010617394927	ARG82
YMR215W	1241.27412756545	-0.388196965761523	0.10887699920299	-3.56546349185992	0.000363213722360827	0.00830010617394927	GAS3
YMR009W	492.375020381652	-0.365635312215778	0.102875397129813	-3.55415699396429	0.000379192783885712	0.00859452052619331	ADI1
YPL017C	103.972945437491	0.66252167657221	0.186361986552926	3.55502583346876	0.000377941953833903	0.00859452052619331	IRC15
YBR085C-A	2087.70593278847	0.297746095653097	0.0840351196388002	3.54311503253484	0.000395430175917613	0.00888997476465792
YPL156C	44.3583061041566	1.03672293486921	0.292592396155937	3.5432326625354	0.000395253826459153	0.00888997476465792	PRM4
YDR151C	474.329081163556	0.374579375244574	0.106175713004231	3.52791956508591	0.000418839407724428	0.0093782872221522	CTH1
YHR205W	2898.80220715129	-0.26729938372122	0.075822805158415	-3.52531646861069	0.000422977155091333	0.00939516856888869	SCH9
YNR030W	1345.05675149075	-0.318548256529141	0.0903512293297545	-3.52566599140047	0.000422419361746258	0.00939516856888869	ALG12
YGL228W	2148.70404926993	-0.304303694594139	0.0864252938396732	-3.52100271893376	0.000429918208382561	0.00951129805238391	SHE10
YEL034W	15798.542632288	-0.22876286781805	0.0651987089856434	-3.50870241722766	0.000450298432111098	0.00992264759330526	HYP2
YGR254W	5049.98982488918	0.289539248514692	0.0825631627906535	3.50688174638907	0.000453390585905431	0.00995129614044609	ENO1
YFL026W	4751.0679757113	-0.253097114864773	0.0723113736349553	-3.50010105108037	0.000465081818198712	0.0101278405351273	STE2
YLR350W	1034.77621642036	-0.273282825824315	0.0780774030714434	-3.50015260592431	0.000464991876093162	0.0101278405351273	ORM2
YNR013C	1638.21452864716	-0.272476124877583	0.0780364218089093	-3.49165323782792	0.00048004101691629	0.0104127647145944	PHO91
YMR090W	296.059224311016	0.407705371281089	0.11695281484072	3.4860671958717	0.000490177860073334	0.0105912749299114
YGL139W	1349.98791051943	-0.291104017057153	0.0837085685697342	-3.47758923645488	0.000505944607995008	0.0108475305335764	FLC3
YKR058W	524.114057493033	0.368018342354575	0.105797739798665	3.47850854900039	0.000504212354523445	0.0108475305335764	GLG1
YFL018C	3303.85584890381	0.246441243804012	0.0712985123960499	3.45647104718086	0.000547297998558366	0.0116442367279487	LPD1
YLL041C	1677.79676131841	0.242800389259959	0.0702323779529333	3.45710050459453	0.000546021165194684	0.0116442367279487	SDH2
YKR066C	1289.85862287149	0.280609800814996	0.0812301813800433	3.4545017141121	0.000551310711563684	0.0116848411500501	CCP1
YKL209C	3718.57550446286	-0.27447832380393	0.0796297306975233	-3.44693271469857	0.000566989773645899	0.0119714608861433	STE6
YBR056W	382.931216498029	0.367367205608982	0.106691800385396	3.4432562228959	0.000574754498959205	0.0120894383815169
YNL052W	5165.82877110258	-0.237179934039919	0.0690117786594222	-3.4368036681161	0.000588622108196307	0.0123344096860909	COX5A
YAL044C	1828.62217365151	-0.272468286986466	0.0794373813770815	-3.42997568982147	0.000603635328477414	0.0126014548084026	GCV3
YEL041W	302.727219699713	0.400226857440179	0.118036486882497	3.39070458644367	0.000697132007404809	0.0144987791652393	YEF1
YIL155C	867.171810815469	0.311586110795012	0.0922873646385521	3.37625970809064	0.000734785245268781	0.0152248599514087	GUT2
YNL173C	1117.44252592361	0.2830280245729	0.0838904280690479	3.37378209990712	0.000741430328287288	0.0153054372229714	MDG1
YEL070W	25.3195105192565	1.24596404044058	0.369441314881264	3.37256281377469	0.000744720974318426	0.0153164280384823	DSF1
YEL026W	927.726605120056	-0.312466420779851	0.0927127035709175	-3.37026544092569	0.000750958077416761	0.0153530981823299	SNU13
YHR049W	2343.28039215988	-0.258966446605732	0.076847583019488	-3.36987106725348	0.00075203362247321	0.0153530981823299	FSH1
YER001W	2834.20350515638	-0.603804794912797	0.179308835397206	-3.36740124141259	0.000758801986617267	0.0154345327167974	MNN1
YNR014W	166.815944300724	0.578552381595777	0.172017374821425	3.36333688498843	0.000770063285580002	0.015588998439672
YOR386W	319.67842463788	0.395350240569443	0.117571395285397	3.3626396931818	0.000772010547615668	0.015588998439672	PHR1
YKL062W	1295.83054362193	0.321111952305049	0.0956027693899928	3.35881433512805	0.000782776399292033	0.0157491208161908	MSN4
YER011W	27.6728951713632	1.20519091872443	0.359318297318536	3.35410394549441	0.000796224462093458	0.0159618571769133	TIR1
YDL048C	2192.81327267353	0.31265315329857	0.0937652290383421	3.33442531421451	0.000854758511434714	0.0170124516630716	STP4
YHL034C	2982.19824976063	0.26087804384497	0.078220685317919	3.33515415755642	0.0008525212413857	0.0170124516630716	SBP1
YKL210W	3797.76122114662	0.22886537800909	0.0686735487420858	3.3326569283412	0.000860209430525123	0.0170597963132357	UBA1
YJL034W	5297.76719842357	-0.260560144061591	0.0782293715240285	-3.33072015005973	0.000866216380672812	0.0171177920351464	KAR2
YLL039C	1221.06314575457	0.280171558840212	0.0841804057276246	3.32822770831896	0.000874003967729474	0.0172104398326304	UBI4
YJR143C	1904.36183640532	-0.304550908916763	0.09163896100701	-3.32337802142329	0.000889343074770571	0.0174506081067172	PMT4
snR69	20.1885735716562	-1.33816638417551	0.402820961570347	-3.32198795951143	0.000893785506414941	0.017476024356064
YLR227W-B	283.278645251735	0.439393865996729	0.132570576217156	3.31441469543726	0.0009183519636133	0.017893362996297
YBR052C	583.049573319077	0.310386968589008	0.0937363070266857	3.31127797151902	0.000928709055776097	0.0180318929605757	RFS1
YGL209W	869.054273277617	-0.345569609717429	0.104570516062887	-3.30465625233798	0.00095092952531948	0.0183477166446565	MIG2
YJL196C	1319.2214214798	-0.321104008139126	0.0971728087027836	-3.30446358838167	0.000951583359204225	0.0183477166446565	ELO1
YLR367W	2123.94693727386	-0.369320300033044	0.11184128982237	-3.30218205297535	0.000959357818311817	0.018433612335936	RPS22B
YNR066C	201.7433618052	-0.462106742337761	0.140090467841393	-3.29863087373615	0.000971575783697633	0.0186040011271481
YGR130C	1298.1545276647	0.285879947726647	0.0867464903333455	3.29557941339275	0.000982189390826411	0.0187426037362854
YEL063C	2007.35913105413	-0.295670877800776	0.0899035500675672	-3.28875642372925	0.00100631070730505	0.0191371347865238	CAN1
YPL186C	162.080772761371	0.484077176015901	0.147299159342311	3.28635396276056	0.00101493385626358	0.0192352481359442	UIP4
YDR155C	2678.46343130959	0.272024001324708	0.0828028816820542	3.28519969110765	0.00101910116038668	0.0192485331415891	CPR1
YKL150W	3436.34254659354	0.215996434414349	0.0658937975480545	3.27794788662513	0.00104564698306831	0.0196829752439944	MCR1
YOR298C-A	8658.28676433461	0.197740086449658	0.0603669414549294	3.27563533423825	0.00105424590046251	0.019777795558339	MBF1
YKL029C	7714.70338926494	-0.228410908761144	0.0698844879839772	-3.26840641393141	0.00108154938819537	0.0202216961368649	MAE1
YBR111C	631.060209440421	0.2967841484849	0.0909155091206709	3.26439516596648	0.00109698050055815	0.0204413849650987	YSA1
YMR181C	339.72359040404	0.363357914863108	0.111391867534766	3.26197884014919	0.00110637401684181	0.0205474746338548
YMR083W	7216.19422673366	0.216178631408444	0.0664537008972402	3.25307136381657	0.00114164821504628	0.0211319084605067	ADH3
YEL046C	1036.88900935337	0.30156047195222	0.092770862132914	3.25059469125306	0.00115163910132081	0.0212460196997822	GLY1
YKL142W	1000.56008202301	0.262537976217026	0.0808481649445495	3.2472966627887	0.00116506880714351	0.0214226062452581	MRP8
YOR136W	2786.47399414528	0.242003143027323	0.0746363383855071	3.24243054070181	0.00118514833466856	0.0217198967076387	IDH2
YGR004W	291.970375169727	-0.381087364053295	0.117739964708558	-3.23668658298483	0.00120926144311251	0.0220889105052755	PEX31
YGR055W	616.306695913365	-1.10452477324313	0.341601023455096	-3.23337665113383	0.00122336153149784	0.0222732019160902	MUP1
YDR358W	330.87619800062	0.36114338353704	0.111745011266873	3.23185240614049	0.00122990564338533	0.0223191700579044	GGA1
YDR326C	1720.95895137439	-0.342523235609433	0.10608340275463	-3.22881079146459	0.0012430610781325	0.0224844239963185	YSP2
YCL036W	393.779393197521	-0.390964125747862	0.121159992549555	-3.2268417777259	0.00125164651141894	0.0224931814819073	GFD2
YKL091C	350.951136248165	0.367628016020342	0.113896775334425	3.22772980131272	0.00124776773217036	0.0224931814819073
YGR180C	2541.41784700856	0.224927896943768	0.0699244257854816	3.21672855253492	0.00129661212548389	0.0232260875252002	RNR4
YMR256C	267.891757478306	-0.419042755821659	0.130886650945678	-3.20156985295296	0.00136680931304707	0.0244047977985543	COX7
YJR073C	2136.20315401235	-0.265075594727241	0.0828205809711236	-3.20060052246752	0.00137141522843784	0.0244085537292159	OPI3
YMR104C	744.776013098827	0.292090744218224	0.0916543991510918	3.18687097317297	0.00143820918208381	0.0255155769588223	YPK2
YFR032C-B	126.516929628914	-0.561249282807574	0.176564356588093	-3.1787235750923	0.00147925087937588	0.0261601278126568
YBR086C	4360.90993378143	-0.27465636308069	0.0865189740621431	-3.1745217284178	0.00150083653475534	0.0264576040555441	IST2
YJR147W	655.134567531511	-0.316065982170765	0.0996299982757554	-3.17239774807542	0.00151185788281371	0.0265675532381789	HMS2
YBR078W	9455.80600132803	-0.238792753801457	0.0753895651386749	-3.16745100415702	0.0015378162097696	0.0269384650247653	ECM33
YMR258C	408.544527885178	0.331609490243497	0.104871861135219	3.16204448604118	0.00156665628860165	0.0273573659452986	ROY1
YGR279C	4093.84009426471	-0.212497946987979	0.0672273717490909	-3.16088434605288	0.00157290938322668	0.0273804570691465	SCW4
YDR528W	656.092013618267	-0.28665111703039	0.0907773072343954	-3.15773981145123	0.00158997399991041	0.0275910175671952	HLR1
YGL096W	170.60914256963	0.457078926156183	0.144819485118324	3.15619770214435	0.00159840478677088	0.027650908974887	TOS8
YDR476C	599.921695304654	0.287103121432263	0.091250690270194	3.14631177673449	0.00165343647369448	0.0285140768274082
YDR490C	777.198398073788	0.26894740239261	0.0856121380908383	3.14146344654125	0.00168105791488624	0.0288114648190225	PKH1
YHR072W	3291.5207083846	-0.229908353713656	0.0731799360247039	-3.14168563410665	0.00167978286502624	0.0288114648190225	ERG7
YOR173W	194.563499206618	0.438523215215573	0.140052608321163	3.13113208295249	0.00174133823396867	0.0297527729637786	DCS2
YGR244C	2845.84696206345	0.216797123167071	0.0693407903123369	3.12654531611964	0.00176873243115975	0.0301281324853684	LSC2
YKL156W	4621.34559160025	-0.199632479346804	0.06392636153802	-3.12285064476997	0.00179108612952353	0.0304156002362207	RPS27A
YKL154W	473.950895639739	-0.327258077315879	0.104858553062404	-3.12094786508374	0.00180269945952727	0.0305194820083992	SRP102
YPL230W	248.907820149064	0.402791879003833	0.129133404084773	3.11919198489811	0.00181347756862252	0.0306086350716135	USV1
YDL205C	1602.78716955648	0.238061587775844	0.076422360569873	3.11507765529154	0.0018389648927937	0.0309447637869194	HEM3
YLR312C	187.59635058344	0.466821675540791	0.150131853413237	3.10941126035303	0.0018746058644886	0.0314492035211638
YPL207W	2488.13399929446	-0.328235987344512	0.105650937492105	-3.10679673210698	0.00189126393551832	0.0316330982949796	TYW1
YML125C	1472.81497331893	-0.290457248295452	0.0936902371430085	-3.10018692611589	0.00193398547263665	0.0322505145031571	PGA3
YBR053C	615.116166735145	0.319138695783785	0.103049130191391	3.09695671560795	0.00195518420337606	0.0325064008423571
YNR065C	743.172581017885	-0.302938574690167	0.0979254507146464	-3.09356324101001	0.00197768397656023	0.0327823257368328
YNL054W-B	600.272948212933	0.300650131784575	0.0975801354705815	3.08105876605608	0.00206265934818152	0.0340891290489642
YFL042C	778.907076917126	0.266238912866544	0.0866855516869615	3.07131820338394	0.00213115898687327	0.0348068407473743
YIL011W	175.326161651107	0.456046591509474	0.148471057606034	3.07161947158474	0.0021290094569669	0.0348068407473743	TIR3
YJR148W	456.116919793348	0.321231859766795	0.104562330357475	3.07215666166367	0.00212518157132812	0.0348068407473743	BAT2
YKL109W	2685.9836500878	0.266882245048545	0.0868414880796209	3.07321132963375	0.00211768461701782	0.0348068407473743	HAP4
YBR009C	2909.89603640712	-0.258211359104036	0.0842949435573375	-3.06318918083622	0.00218991568512202	0.0356615888547876	HHF1
YGL028C	1335.90331561007	-0.275607255053798	0.0900809849266832	-3.05954975157203	0.00221669966428318	0.0359922024437558	SCW11
YDR044W	939.227227138142	0.273917088427079	0.0895654786256404	3.05828866914203	0.0022260502738544	0.0360386506434796	HEM13
YDR524C-B	8725.0167243505	-0.196647338858517	0.0643561475381697	-3.0556107905913	0.00224602605285732	0.0361512541203383
YHR021C	2159.43622147541	-0.267384967443788	0.0875034115385772	-3.05570906027941	0.00224529011126423	0.0361512541203383	RPS27B
YBR068C	190.333913542104	0.483426154667976	0.158362521372209	3.05265507570286	0.00226826496419782	0.0364036859716488	BAP2
YLR378C	4893.38618335839	-0.25732908390441	0.0843273142891804	-3.05155080620689	0.00227662516289539	0.0364325634857582	SEC61
YKR088C	442.566296041247	-0.336064046135679	0.110165248634376	-3.05054497948833	0.00228426462704519	0.0364497743505228	TVP38
YLR104W	476.084100639391	-0.3228650881116	0.105900312008229	-3.04876427641225	0.00229784705127596	0.0365614460622791	LCL2
YGL202W	3997.13466803026	0.231850449726942	0.0761709340425653	3.04381786361423	0.00233596519386721	0.0369926932093689	ARO8
YNL145W	2650.84956908686	-0.212414226458078	0.0697922738884761	-3.04352064524368	0.0023382739629909	0.0369926932093689	MFA2
YHR006W	1024.71035401967	-0.258541802320638	0.0853323836005897	-3.02982046687901	0.00244699149184258	0.0382985936582151	STP2
YJL164C	289.998078665065	0.407782238306217	0.134623125118747	3.02906531063311	0.00245311644684342	0.0382985936582151	TPK1
YKR011C	599.994811782917	0.3091552105327	0.102058912214671	3.02918386865051	0.00245215391371911	0.0382985936582151
YMR136W	1780.79259215274	-0.29157165802857	0.0962665190763823	-3.0287961050843	0.00245530332114615	0.0382985936582151	GAT2
YPR165W	2944.42398377976	0.195030553508777	0.0643527750580496	3.03064713732779	0.00244030254420314	0.0382985936582151	RHO1
YPL252C	1336.13167425826	-0.236176755166998	0.0781163330018548	-3.02339787456984	0.00249953377496798	0.0388793026677792	YAH1
YDL182W	2857.48482823012	0.227500871716648	0.075285438695676	3.02184427238669	0.00251239763576767	0.0389702348363628	LYS20
YKL207W	1553.50971801387	-0.2905782480651	0.0963615961663166	-3.01549849344102	0.00256557213468091	0.0396841840219585	EMC3
YHR039C-A	673.95337790447	-0.286085425039945	0.0949500170690465	-3.01301078052369	0.00258669728490375	0.0398998056196403	VMA10
YEL036C	2850.56586245248	-0.279736444787081	0.0930167728704223	-3.00737637046138	0.00263513284994976	0.0405343288525513	ANP1
YHR010W	3395.59130646916	-0.243297747398931	0.0809288690792033	-3.00631591874613	0.0026443410776374	0.0405636077461892	RPL27A
YKL035W	2204.11583531563	0.246341490309709	0.0819760448871465	3.00504239560274	0.00265543833573596	0.0406216228053493	UGP1
YJR094W-A	1608.83979966964	-0.270279123900223	0.0901354445095735	-2.9985886836284	0.00271233205920091	0.0413779668262161	RPL43B
YJL174W	2317.24362289473	-0.239413166123263	0.0798649420945512	-2.99772540797469	0.00272002628470666	0.0413816601615783	KRE9
YNL200C	428.465526073088	0.324614348286149	0.108532032748644	2.99095428386515	0.00278107124847656	0.0421947777125419
YLR092W	4605.23659009949	-0.209002686584601	0.0699325911107562	-2.98863066940551	0.00280230644706581	0.0424011109006988	SUL2
YJR121W	9917.34896675769	0.195695076016036	0.065503070316634	2.98757104163315	0.00281203931519192	0.0424327562969042	ATP2
YHR045W	658.118992398393	-0.296235768548024	0.0995322435799936	-2.97627942356128	0.00291768886596661	0.0439076592756438
YBR222C	766.912967973215	0.253465664822953	0.0853237978971865	2.97063270822021	0.00297186973502628	0.0440074470362692	PCS60
YDR077W	17852.4355523676	0.29289066564813	0.0985284930683241	2.97264939843367	0.00295241486087295	0.0440074470362692	SED1
YGR157W	1288.10311923084	-0.274998745400584	0.0925238625746702	-2.97219266195951	0.00295681075919533	0.0440074470362692	CHO2
YLL023C	256.493283564578	-0.362930478386578	0.122110571713102	-2.97214625478359	0.00295725774300907	0.0440074470362692	POM33
YMR238W	492.560374428718	-0.325460967257073	0.10955312158061	-2.97080505385323	0.00297020256886318	0.0440074470362692	DFG5
YNL095C	176.116828919653	-0.500525563003862	0.168450769160659	-2.9713462603812	0.00296497281392002	0.0440074470362692
YOL121C	2581.47838704815	-0.224838244382144	0.0757211757625262	-2.9692915108354	0.00298487286157387	0.0440824441497864	RPS19A
YDR382W	3454.48034764172	-0.270437001023178	0.0913312490928172	-2.96105663405896	0.00306585557389332	0.0451583448324392	RPP2B
YOL028C	503.260780444803	-0.29888006352009	0.101027347470632	-2.9584075104711	0.00309233023495982	0.0453664965068045	YAP7
YOR120W	250.943760135065	0.374735906868477	0.126685163817645	2.95800941148788	0.00309632670197711	0.0453664965068045	GCY1
snR19	56.0766524718932	-0.786438868802724	0.266099017416018	-2.95543695140072	0.00312226505664947	0.0455168436030921
snR63	334.246018674177	-0.414576453581323	0.140279218199368	-2.955366154038	0.00312298170588477	0.0455168436030921
YMR296C	3186.71107910746	-0.229909848237559	0.0779187149653593	-2.95063706247942	0.00317119308120687	0.0460985214134601	LCB1
YAL042W	3499.61860481377	-0.213349280686983	0.0725112673039474	-2.94229143441503	0.00325793161647005	0.0472357552643817	ERV46
YDL173W	1164.25294526796	-0.235422789944883	0.0801034165379305	-2.93898562782782	0.00329288343212161	0.0474944979183671	PAR32
YIL039W	1400.52551568083	-0.285579451038246	0.0971504377811783	-2.93955907518899	0.00328679607558672	0.0474944979183671	TED1
YOR140W	1218.18029917099	-0.260567464658535	0.0887241225742813	-2.93682774310204	0.00331588232338814	0.0477023174657367	SFL1
YMR280C	97.8446066048472	0.542439574684964	0.184944481674967	2.93298599543122	0.0033571903499352	0.0480476237453354	CAT8
YNL327W	7298.45629696058	-0.18358571485903	0.062582010767182	-2.93352215130969	0.00335139738669925	0.0480476237453354	EGT2
YPL245W	338.435312222129	-0.337323255935177	0.115441197671666	-2.92203531095183	0.00347752112420033	0.0496418375390345
