# Supplementary material for: FMN reduces Amyloid-β toxicity in yeast by regulating redox status and cellular metabolism
Source: Nat Commun. 2020 Feb 13;11:867. doi: 10.1038/s41467-020-14525-4 (PMC7018843; doi:10.1038/s41467-020-14525-4)
Supplement: Supplementary file 8 — Source Data [file 41467_2020_14525_MOESM8_ESM.xlsx]

## Sheet: fig3c
EP: control		Well	Well Name	Ct (dR)
abeta 42: Aβ42		A1	ACT1/EP1 EX	16.43
primers: ACT1 and fmn1		A2	ACT1/EP2 EX	16.39
n=3 (biological triplicate)		A3	ACT1/EP3 EX	16.87
		A4	ACT1/abeta 42-1 EX	16.74
		A5	ACT1/abeta 42-2 EX	16.84
		A6	ACT1/abeta 42-3 EX	16.56
		B1	fmn1/EP1 EX	22.36
		B2	fmn1/EP2 EX	21.56
		B3	fmn1/EP3 EX	21.87
		B4	fmn1/abeta 42-1 EX	21.3
		B5	fmn1/abeta 42-2 EX	21.67
		B6	fmn1/abeta 42-3 EX	21.47
		C1	ACT1/EP1 PD	20.33
		C2	ACT1/EP2 PD	19.77
		C3	ACT1/EP3 PD	19.04
		C4	ACT1/abeta 42-1 PD	19.35
		C5	ACT1/abeta 42-2 PD	19.31
		C6	ACT1/abeta 42-3 PD	19.17
		D1	fmn1/EP1 PD	25.02
		D2	fmn1/EP2 PD	22.76
		D3	fmn1/EP3 PD	22.53
		D4	fmn1/abeta 42-1 PD	22.02
		D5	fmn1/abeta 42-2 PD	21.81
		D6	fmn1/abeta 42-3 PD	21.91
		E1	ACT1/EP1 day2	19.81
		E2	ACT1/EP2 day2	19.61
		E3	ACT1/EP3 day2	19.53
		E4	ACT1/abeta 42-1 day2	19.49
		E5	ACT1/abeta 42-2 day2	19.73
		E6	ACT1/abeta 42-3 day2	19.79
		F1	fmn1/EP1 day2	25.72
		F2	fmn1/EP2 day2	23.37
		F3	fmn1/EP3 day2	23.46
		F4	fmn1/abeta 42-1 day2	22.9
		F5	fmn1/abeta 42-2 day2	22.92
		F6	fmn1/abeta 42-3 day2	23.45
		G1	ACT1/EP1 day3	20.27
		G2	ACT1/EP2 day3	19.96
		G3	ACT1/EP3 day3	19.99
		G4	ACT1/abeta 42-1 day3	19.49
		G5	ACT1/abeta 42-2 day3	20.05
		G6	ACT1/abeta 42-3 day3	19.82
		H1	fmn1/EP1 day3	24.51
		H2	fmn1/EP2 day3	24.24
		H3	fmn1/EP3 day3	23.77
		H4	fmn1/abeta 42-1 day3	23.17
		H5	fmn1/abeta 42-2 day3	23.3
		H6	fmn1/abeta 42-3 day3	23.74

## Sheet: fig3e
Survival of the Aβ42 strain during chronological life span with different concentrations of FMN supplemented. Viability is shown as the fraction of propidium iodide (PI) negative cells.		live cells %	Day 1	Day 3	Day 5	Day 7	Day 9	Day 11	Day 13	Day 16
		Aβ42 1	0.846	0.488	0.39	0.315	0.25	0.169	0.109	0.06
		Aβ42+1mmFMN 1	0.872	0.705	0.567	0.405	0.237	0.14	0.08	0.035
		Aβ42+3mmFMN 1	0.872	0.76	0.635	0.524	0.397	0.238	0.128	0.039
		Aβ42+5mmFMN 1	0.864	0.778	0.654	0.513	0.374	0.265	0.124	0.051
		Aβ42+7mmFMN 1	0.864	0.788	0.667	0.533	0.389	0.302	0.151	0.037
n=3 (biological triplicate)
		Aβ42 2	0.856	0.525	0.391	0.31	0.229	0.147	0.081	0.038
		Aβ42+1mmFMN 2	0.872	0.671	0.547	0.413	0.276	0.172	0.101	0.044
		Aβ42+3mmFMN 2	0.866	0.722	0.554	0.454	0.306	0.176	0.095	0.039
		Aβ42+5mmFMN 2	0.875	0.742	0.602	0.486	0.369	0.239	0.108	0.026
		Aβ42+7mmFMN 2	0.876	0.777	0.643	0.558	0.406	0.267	0.109	0.046
		Aβ42 3	0.865	0.518	0.391	0.317	0.242	0.155	0.098	0.053
		Aβ42+1mmFMN 3	0.878	0.701	0.569	0.407	0.259	0.159	0.093	0.043
		Aβ42+3mmFMN 3	0.872	0.746	0.598	0.491	0.359	0.212	0.115	0.039
		Aβ42+5mmFMN 3	0.873	0.771	0.629	0.51	0.376	0.257	0.119	0.043
		Aβ42+7mmFMN 3	0.874	0.787	0.659	0.548	0.389	0.289	0.135	0.045

## Sheet: fig4a
Quantification of aggregate foci after heat shock for 90 min in wild type (wt) and fmn1 mutant yeast cells. Class1: one aggregate per cell; Class 2: two aggregates per cell; Class 3: ≥ 3 aggregates per cell. n=6.			snap-15				snap-19
		wt 90'	No of cells	52		fmn1 90'	No of cells	77
			Class 1	24			Class 1	18
			Class 2	22			Class 2	16
			Class 3	2			Class 3	40
			No of cells with aggregates	48			No of cells with aggregates	74
			snap-14				snap-18
		wt 90'	No of cells	51		fmn1 90'	No of cells	58
			Class 1	25			Class 1	12
			Class 2	20			Class 2	13
			Class 3	3			Class 3	31
			No of cells with aggregates	48			No of cells with aggregates	56
			snap-13				snap-17
		wt 90'	No of cells	54		fmn1 90'	No of cells	64
			Class 1	29			Class 1	11
			Class 2	17			Class 2	10
			Class 3	4			Class 3	38
			No of cells with aggregates	50			No of cells with aggregates	59
			snap-12				snap-16
		wt 90'	No of cells	64		fmn1 90'	No of cells	77
			Class 1	36			Class 1	15
			Class 2	18			Class 2	17
			Class 3	8			Class 3	38
			No of cells with aggregates	62			No of cells with aggregates	70
			snap-11				snap-15
		wt 90'	No of cells	56		fmn1 90'	No of cells	79
			Class 1	32			Class 1	17
			Class 2	15			Class 2	18
			Class 3	6			Class 3	40
			No of cells with aggregates	53			No of cells with aggregates	75
			snap-10				snap-14
		wt 90'	No of cells	47		fmn1 90'	No of cells	78
			Class 1	26			Class 1	14
			Class 2	10			Class 2	21
			Class 3	9			Class 3	37
			No of cells with aggregates	45			No of cells with aggregates	72
			snap-30				snap-21
		wt 90'	No of cells	48		fmn1 90'	No of cells	42
			Class 1	22			Class 1	2
			Class 2	16			Class 2	8
			Class 3	4			Class 3	28
			No of cells with aggregates	42			No of cells with aggregates	38
			snap-29				snap-20
		wt 90'	No of cells	62		fmn1 90'	No of cells	50
			Class 1	24			Class 1	7
			Class 2	26			Class 2	13
			Class 3	10			Class 3	26
			No of cells with aggregates	60			No of cells with aggregates	46
			snap-28				snap-19
		wt 90'	No of cells	82		fmn1 90'	No of cells	50
			Class 1	23			Class 1	8
			Class 2	32			Class 2	11
			Class 3	16			Class 3	27
			No of cells with aggregates	71			No of cells with aggregates	46
			snap-27				snap-17
		wt 90'	No of cells	88		fmn1 90'	No of cells	61
			Class 1	30			Class 1	9
			Class 2	36			Class 2	12
			Class 3	12			Class 3	38
			No of cells with aggregates	78			No of cells with aggregates	59
			snap-26				snap-16
		wt 90'	No of cells	54		fmn1 90'	No of cells	46
			Class 1	23			Class 1	6
			Class 2	15			Class 2	5
			Class 3	9			Class 3	31
			No of cells with aggregates	47			No of cells with aggregates	42
			snap-25				snap-15
		wt 90'	No of cells	74		fmn1 90'	No of cells	56
			Class 1	33			Class 1	6
			Class 2	23			Class 2	16
			Class 3	11			Class 3	32
			No of cells with aggregates	67			No of cells with aggregates	54
			snap-11				snap-15
		wt 90'	No of cells	132		fmn1 90'	No of cells	58
			Class 1	84			Class 1	11
			Class 2	35			Class 2	16
			Class 3	4			Class 3	27
			No of cells with aggregates	123			No of cells with aggregates	54
			snap-10				snap-14
		wt 90'	No of cells	130		fmn1 90'	No of cells	74
			Class 1	76			Class 1	10
			Class 2	34			Class 2	13
			Class 3	10			Class 3	44
			No of cells with aggregates	120			No of cells with aggregates	67
			snap-9				snap-13
		wt 90'	No of cells	107		fmn1 90'	No of cells
			Class 1	49			Class 1	13
			Class 2	44			Class 2	17
			Class 3	1			Class 3	41
			No of cells with aggregates	94			No of cells with aggregates	71
							snap-12
						fmn1 90'	No of cells	62
							Class 1	5
							Class 2	13
							Class 3	36
							No of cells with aggregates	54

## Sheet: fig4b
Western blot of Aβ42 expression from stationary phase cultures, using the 6E10 Aβ specific antibody. GAPDH was used as the loading control.
antibody dilution
1.43056

## Sheet: fig4d
Colony forming unit (CFU) measurement of control strain after 5mM or 10mM of AZE treatment as a measurement of viability. n=3 (biological triplicate)		control 1 0	540
		control 1+ 5mM AZE	77
		control 1+ 10mM AZE	17
		control 2 0	580
		control 2+ 5mM AZE	51
		control 2+ 10mM AZE	14
		control 3 0	563
		control 3+ 5mM AZE	59
		control 3+ 10mM AZE	17
		control 1+5mM FMN	537
		control 1+ 5mM AZE + 5mM FMN	103
		control 1+ 10mM AZE + 5mM FMN	39
		control 2+ 5mM FMN	603
		control 2+ 5mM AZE + 5mM FMN	91
		control 2+ 10mM AZE + 5mM FMN	31
		control 3+ 5mM FMN	581
		control 3+ 5mM AZE + 5mM FMN	101
		control 3+ 10mM AZE + 5mM FMN	35

## Sheet: fig5a
The ratio of NADPH/(NADPH+NADP+) in Aβ42 strain without or with FMN supplementation. n=4 (biological quadruplicates)		time point	samples	ratio
		EX	Aβ42 1	0.311259
		EX	Aβ42 2	0.248673
		EX	Aβ42 3	0.444426
		EX	Aβ42 4	0.410831
		EX	Aβ42 + 5mM FMN 1	3.79036
		EX	Aβ42 + 5mM FMN 2	1.0103
		EX	Aβ42 + 5mM FMN 3	1.60643
		EX	Aβ42 + 5mM FMN 4	2.15177
		PD	Aβ42 1	0.251962
		PD	Aβ42 2	0.260682
		PD	Aβ42 3	0.249732
		PD	Aβ42 4	0.302619
		PD	Aβ42 + 5mM FMN 1	1.59655
		PD	Aβ42 + 5mM FMN 2	3.9546
		PD	Aβ42 + 5mM FMN 3	3.47463
		PD	Aβ42 + 5mM FMN 4	3.27526

## Sheet: fig5b
The ratio of NADH/(NADH+NAD+) in Aβ42 strain without or with FMN supplementation. n=4 (biological quadruplicates)		time point	samples	ratio
		EX	Aβ42 1	0.282684
		EX	Aβ42 2	0.306201
		EX	Aβ42 3	0.418413
		EX	Aβ42 4	0.315911
		EX	Aβ42 + 5mM FMN 1	0.706467
		EX	Aβ42 + 5mM FMN 2	4.25192
		EX	Aβ42 + 5mM FMN 3	3.24721
		EX	Aβ42 + 5mM FMN 4	2.31187
		PD	Aβ42 1	0.174249
		PD	Aβ42 2	0.272871
		PD	Aβ42 3	0.245941
		PD	Aβ42 4	0.348277
		PD	Aβ42 + 5mM FMN 1	4.1333
		PD	Aβ42 + 5mM FMN 2	5.35589
		PD	Aβ42 + 5mM FMN 3	3.55002
		PD	Aβ42 + 5mM FMN 4	4.06313

## Sheet: fig5c
Aβ42 cells without or with FMN supplement were treated with different concentrations of H2O2. Cell growth was monitored using a microplate reader every 30min. Results shown are from biological duplicate.		TIME [h]	0.04981	0.54984	1.04976	1.54983	2.04993	2.54997	3.05009	3.55007	4.04992	4.55002	5.05004	5.55005	6.05017	6.55014	7.05014	7.55013	8.05018	8.55018	9.05023	9.55023	10.0503	10.5503	11.0504	11.5504	12.0503	12.5505	13.0504	13.5504	14.0504	14.5505	15.0505	15.5505	16.0506	16.5506	17.0506	17.5506	18.0508	18.5508	19.0507	19.5509	20.0508	20.5508	21.0509	21.5509	22.0508	22.5509	23.0509
		Aβ42+ 0mM H2O2 1	0.127	0.174	0.222	0.294	0.361	0.449	0.553	0.653	0.789	0.922	1.099	1.29	1.518	1.786	1.933	2.139	2.128	2.127	2.141	2.145	2.21	2.219	2.253	2.266	2.314	2.326	2.343	2.391	2.396	2.432	2.481	2.504	2.54	2.588	2.653	2.671	2.748	2.826	2.973	3.101	3.169	3.362	3.713	3.942	4.241	4.574	4.863
		Aβ42+ 0mM H2O2 2	0.127	0.209	0.256	0.318	0.379	0.465	0.567	0.653	0.779	0.922	1.073	1.261	1.492	1.743	1.968	2.153	2.243	2.248	2.229	2.239	2.29	2.317	2.334	2.362	2.612	3.03	3.069	3.093	3.122	3.14	3.189	3.226	3.252	3.291	3.361	3.407	3.489	3.566	3.747	3.82	3.921	4.152	4.497	4.718	5.024	5.352	5.618
		Aβ42+ 5mM FMN+ 0mM H2O2 1	0.123	0.183	0.242	0.306	0.379	0.472	0.565	0.676	0.806	0.938	1.1	1.298	1.504	1.661	1.807	1.851	1.838	1.843	1.859	1.88	1.917	1.924	1.954	1.974	1.996	2.007	2.036	2.077	2.09	2.115	2.142	2.18	2.197	2.239	2.288	2.32	2.412	2.51	2.657	2.695	2.77	3.042	3.313	3.496	3.775	4.077	4.341
		Aβ42+ 5mM FMN+ 0mM H2O2 2	0.117	0.19	0.253	0.346	0.426	0.526	0.64	0.783	0.933	1.112	1.318	1.541	1.636	1.802	1.828	1.819	1.832	1.851	1.886	1.903	1.938	1.947	1.982	1.983	2.006	2.054	2.063	2.097	2.135	2.172	2.185	2.224	2.275	2.301	2.383	2.481	2.629	2.753	2.773	2.927	3.261	3.434	3.686	4.008	4.266	4.646	4.949
		Aβ42+ 1mM H2O2 1	0.105	0.115	0.14	0.154	0.167	0.176	0.19	0.204	0.228	0.244	0.279	0.311	0.37	0.435	0.495	0.586	0.679	0.785	0.905	1.025	1.175	1.318	1.483	1.566	1.688	1.71	1.74	1.791	1.813	1.816	1.833	1.85	1.876	1.901	1.933	1.938	1.961	1.989	2.017	2.048	2.095	2.168	2.252	2.341	2.443	2.566	2.585
		Aβ42+ 1mM H2O2 2	0.105	0.099	0.125	0.141	0.155	0.156	0.189	0.195	0.207	0.226	0.246	0.276	0.333	0.384	0.438	0.513	0.59	0.692	0.794	0.889	1.027	1.155	1.309	1.471	1.594	1.689	1.77	1.802	1.82	1.844	1.874	1.888	1.894	1.931	1.967	1.969	2.007	2.012	2.045	2.059	2.094	2.149	2.187	2.23	2.298	2.38	2.456
		Aβ42+ 5mM FMN+ 1mM H2O2 1	0.116	0.13	0.157	0.181	0.199	0.234	0.273	0.326	0.397	0.463	0.56	0.67	0.782	0.919	1.06	1.245	1.423	1.491	1.618	1.625	1.651	1.672	1.696	1.711	1.728	1.739	1.757	1.787	1.809	1.815	1.849	1.864	1.875	1.912	1.945	1.985	2.06	2.14	2.259	2.368	2.401	2.482	2.599	2.861	3.039	3.281	3.515
		Aβ42+ 5mM FMN+ 1mM H2O2 2	0.116	0.135	0.168	0.185	0.214	0.223	0.257	0.275	0.324	0.37	0.44	0.503	0.585	0.669	0.772	0.89	1.004	1.148	1.306	1.46	1.525	1.638	1.671	1.703	1.724	1.745	1.756	1.778	1.788	1.816	1.828	1.851	1.87	1.898	1.911	1.933	1.961	2	2.07	2.138	2.236	2.355	2.472	2.488	2.544	2.746	2.952
		Aβ42+ 2mM H2O2 1	0.082	0.034	0.044	0.046	0.053	0.057	0.066	0.077	0.069	0.08	0.081	0.084	0.098	0.1	0.1	0.112	0.12	0.125	0.132	0.137	0.152	0.166	0.182	0.195	0.215	0.236	0.247	0.283	0.312	0.334	0.37	0.412	0.439	0.489	0.545	0.598	0.68	0.745	0.829	0.927	1.024	1.152	1.295	1.431	1.582	1.677	1.814
		Aβ42+ 2mM H2O2 2	0.081	0.041	0.047	0.05	0.054	0.06	0.063	0.068	0.078	0.08	0.084	0.083	0.087	0.089	0.092	0.11	0.107	0.103	0.115	0.12	0.134	0.142	0.163	0.187	0.197	0.212	0.231	0.249	0.276	0.295	0.322	0.352	0.394	0.422	0.462	0.552	0.612	0.674	0.76	0.864	0.94	1.057	1.186	1.306	1.49	1.656	1.816
		Aβ42+ 5mM FMN+ 2mM H2O2 1	0.092	0.04	0.059	0.068	0.062	0.077	0.091	0.102	0.109	0.119	0.124	0.133	0.147	0.158	0.165	0.191	0.213	0.227	0.252	0.272	0.314	0.343	0.376	0.413	0.467	0.515	0.568	0.638	0.699	0.78	0.872	0.963	1.072	1.206	1.354	1.44	1.56	1.627	1.661	1.681	1.693	1.721	1.746	1.764	1.789	1.797	1.81
		Aβ42+ 5mM FMN+ 2mM H2O2 2	0.092	0.037	0.049	0.049	0.058	0.062	0.074	0.087	0.093	0.094	0.107	0.105	0.126	0.131	0.135	0.158	0.159	0.171	0.198	0.207	0.235	0.251	0.278	0.302	0.325	0.357	0.393	0.44	0.478	0.532	0.585	0.65	0.709	0.799	0.904	1	1.127	1.259	1.416	1.58	1.666	1.85	1.896	1.925	1.926	1.955	1.948
		Aβ42+ 3mM H2O2 1	0.003	-0.052	-0.048	-0.047	-0.042	-0.035	-0.033	-0.032	-0.029	-0.027	-0.022	-0.026	-0.016	-0.014	-0.018	-0.01	-0.011	-0.015	-0.006	-0.002	0.004	-0.001	0.002	0.005	0.018	0.027	0.023	0.035	0.043	0.048	0.06	0.065	0.071	0.084	0.099	0.114	0.122	0.137	0.161	0.173	0.195	0.224	0.253	0.282	0.32	0.361	0.397
		Aβ42+ 3mM H2O2 2	0.003	-0.066	-0.054	-0.056	-0.048	-0.042	-0.037	-0.039	-0.041	-0.031	-0.037	-0.04	-0.028	-0.037	-0.038	-0.024	-0.022	-0.022	-0.024	-0.02	-0.018	-0.013	-0.01	-0.006	0.007	0.015	0.033	0.034	0.029	0.037	0.057	0.052	0.062	0.074	0.082	0.097	0.11	0.125	0.143	0.159	0.175	0.195	0.213	0.247	0.277	0.31	0.359
		Aβ42+ 5mM FMN+ 3mM H2O2 1	0.08	0.008	0.006	0.006	0.012	0.018	0.022	0.031	0.03	0.031	0.033	0.033	0.037	0.048	0.041	0.053	0.06	0.058	0.059	0.069	0.079	0.077	0.086	0.097	0.108	0.115	0.118	0.142	0.146	0.157	0.175	0.19	0.207	0.222	0.25	0.273	0.299	0.327	0.364	0.409	0.449	0.506	0.574	0.633	0.714	0.81	0.897
		Aβ42+ 5mM FMN+ 3mM H2O2 2	0.064	0.007	0.007	0.01	0.026	0.022	0.021	0.018	0.026	0.025	0.037	0.037	0.031	0.039	0.049	0.044	0.045	0.045	0.058	0.06	0.06	0.076	0.08	0.079	0.085	0.097	0.099	0.112	0.118	0.124	0.136	0.144	0.165	0.19	0.197	0.22	0.241	0.281	0.315	0.339	0.375	0.412	0.447	0.515	0.579	0.635	0.725
[truncated: 15 more columns]

## Sheet: fig5d
Aβ42 cells without or with FMN supplement were treated with different concentrations of H2O2. Cell growth was monitored using a microplate reader every 30min. The lag phase time was analyzed using the R growthrates package. Results shown are from biological duplicate.			lag phase
		Aβ42+ 0mM H2O2 1	1.2116
		Aβ42+ 0mM H2O2 2	1.11258
		Aβ42+ 5mM FMN+ 0mM H2O2 1	1.20876
		Aβ42+ 5mM FMN+ 0mM H2O2 2	0.884787
		Aβ42+ 1mM H2O2 1	4.87402
		Aβ42+ 1mM H2O2 2	5.35746
		Aβ42+ 5mM FMN+ 1mM H2O2 1	2.91041
		Aβ42+ 5mM FMN+ 1mM H2O2 2	3.56352
		Aβ42+ 2mM H2O2 1	14.7313
		Aβ42+ 2mM H2O2 2	15.3055
		Aβ42+ 5mM FMN+ 2mM H2O2 1	10.2012
		Aβ42+ 5mM FMN+ 2mM H2O2 2	12.8133
		Aβ42+ 3mM H2O2 1	21.6104
		Aβ42+ 3mM H2O2 2	22.1688
		Aβ42+ 5mM FMN+ 3mM H2O2 1	19.0033
		Aβ42+ 5mM FMN+ 3mM H2O2 2	20.1956

## Sheet: fig7a
Survival of the HTT103QP strain with 5mM FMN supplemented during chronological aging. n=3 (biological triplicate)		Viability	Day1	Day3	Day5	Day7	Day9	Day11	Day13
		htt 103QP 1	0.917	0.481	0.331	0.247	0.203	0.117	0.0734
		htt 103QP 2	0.94	0.508	0.366	0.281	0.213	0.13	0.0677
		htt 103QP 3	0.928	0.519	0.356	0.262	0.208	0.114	0.0592
		htt 103QP + 5mM FMN 1	0.952	0.848	0.723	0.496	0.361	0.185	0.0759
		htt 103QP + 5mM FMN 2	0.966	0.895	0.769	0.525	0.398	0.207	0.101
		htt 103QP + 5mM FMN 3	0.946	0.866	0.739	0.515	0.382	0.201	0.0803

[truncated: 9 more sheets: fig7b, fig7c, fig7d, figS11a, figS13a, figS20a, figS20b, figS22a, figS22b]
